# Supplementary material for: A reference genetic map of C. clementina hort. ex Tan.; citrus evolution inferences from comparative mapping
Source: BMC Genomics. 2012 Nov 5;13:593. doi: 10.1186/1471-2164-13-593 (PMC3546309; doi:10.1186/1471-2164-13-593)
Supplement: Additional file 1 — Origin and information for all markers. This file contains a table showing detailed information for all markers: type of marker (Indels, SSRs or SNPs); the type of sequence data from which the markers were developed (genomic library, BAC end sequences, ESTs); GenBank accession number; the laboratory in which the markers were developed; the laboratory in which the different progenies were genotyped, the occurrence and configuration of null allele for the parents of analyzed progenies and the references for the papers in which the markers were published, with an indication of the modifications (if any) in the marker names. [file 1471-2164-13-593-S1.xlsx]

## Sheet: Additional File 1
Ollitrault et al. (2012) A reference genetic map of C. clementina hort. ex Tan.; citrus evolution inferences from comparative mapping
BMC Genomics.2012, 13:593.
Additional file 1: Origin and information for all markers
								Null allele
Marker	Type	Seq. Source	Accession	Origin Lab	CPXNC Gen. Lab.	NCxPP Gen. Lab.	SOxP Gen. Lab.	Clem.	Chand.	Pink	S.O.	Ponc.	Published	Reference	Remark
CID0204	InDel	BES	ET088777	CIRAD/Ivia	UCuk.	IVIA/CIRAD	none	-	-	-			Y	Ollitrault et al. (2012) AJB, doi:10.3732/ajb.1100569, e268–e273
CID0591	InDel	BES	ET093022	CIRAD/Ivia	UCuk.	IVIA/CIRAD	none	-	-	-			Y	Ollitrault et al. (2012) AJB, doi:10.3732/ajb.1100569, e268–e273
CID0599	InDel	BES	ET093125	CIRAD/Ivia	UCuk.	IVIA/CIRAD	none	-	-	-			Y	Ollitrault et al. (2012) AJB, doi:10.3732/ajb.1100569, e268–e273
CID0806	InDel	BES	ET094469	CIRAD/Ivia	IVIA/CIRAD	IVIA/CIRAD	none	-	-	-			Y	Ollitrault et al. (2012) AJB, doi:10.3732/ajb.1100569, e268–e273
CID1315	InDel	BES	ET090933	CIRAD/Ivia	none	IVIA/CIRAD	none	-	-	-			Y	Ollitrault et al. (2012) AJB, doi:10.3732/ajb.1100569, e268–e273
CID2401	InDel	BES	ET101266	CIRAD/Ivia	IVIA/CIRAD	IVIA/CIRAD	none	-	-	-			Y	Ollitrault et al. (2012) AJB, doi:10.3732/ajb.1100569, e268–e273
CID2493	InDel	BES	ET101792	CIRAD/Ivia	IVIA/CIRAD	IVIA/CIRAD	none	-	-	-			Y	Ollitrault et al. (2012) AJB, doi:10.3732/ajb.1100569, e268–e273
CID2590	InDel	BES	ET075123	CIRAD/Ivia	IVIA/CIRAD	IVIA/CIRAD	none	-	2	-			Y	Ollitrault et al. (2012) AJB, doi:10.3732/ajb.1100569, e268–e273
CID2788	InDel	BES	ET102932	CIRAD/Ivia	IVIA/CIRAD	IVIA/CIRAD	none	-	-	-			Y	Ollitrault et al. (2012) AJB, doi:10.3732/ajb.1100569, e268–e273
CID2945	InDel	BES	ET076174	CIRAD/Ivia	none	IVIA/CIRAD	none	-	-	-			Y	Ollitrault et al. (2012) AJB, doi:10.3732/ajb.1100569, e268–e273
CID3541	InDel	BES	ET078329	CIRAD/Ivia	IVIA/CIRAD	IVIA/CIRAD	none	-	-	-			Y	Ollitrault et al. (2012) AJB, doi:10.3732/ajb.1100569, e268–e273
CID4122	InDel	BES	ET105986	CIRAD/Ivia	IVIA/CIRAD	IVIA/CIRAD	none	-	-	-			Y	Ollitrault et al. (2012) AJB, doi:10.3732/ajb.1100569, e268–e273
CID4210	InDel	BES	ET106596	CIRAD/Ivia	IVIA/CIRAD	IVIA/CIRAD	none	-	-	-			Y	Ollitrault et al. (2012) AJB, doi:10.3732/ajb.1100569, e268–e273
CID4721	InDel	BES	ET109884	CIRAD/Ivia	IVIA/CIRAD	IVIA/CIRAD	none	-	-	-			Y	Ollitrault et al. (2012) AJB, doi:10.3732/ajb.1100569, e268–e273
CID4877	InDel	BES	ET080581	CIRAD/Ivia	IVIA/CIRAD	IVIA/CIRAD	none	-	2	-			Y	Ollitrault et al. (2012) AJB, doi:10.3732/ajb.1100569, e268–e273
CID4894	InDel	BES	ET080676	CIRAD/Ivia	none	IVIA/CIRAD	none	-	2	-			Y	Ollitrault et al. (2012) AJB, doi:10.3732/ajb.1100569, e268–e273
CID5362	InDel	BES	ET113246	CIRAD/Ivia	UCuk.	IVIA/CIRAD	none	-		-			Y	Ollitrault et al. (2012) AJB, doi:10.3732/ajb.1100569, e268–e273
CID5376	InDel	BES	ET113309	CIRAD/Ivia	UCuk.	IVIA/CIRAD	none	-	2	-			Y	Ollitrault et al. (2012) AJB, doi:10.3732/ajb.1100569, e268–e273
CID5485	InDel	BES	ET113963	CIRAD/Ivia	UCuk.	IVIA/CIRAD	none	-	-	-			Y	Ollitrault et al. (2012) AJB, doi:10.3732/ajb.1100569, e268–e273
CID5573	InDel	BES	ET091758	CIRAD/Ivia	UCuk.	IVIA/CIRAD	none	-	-	-			Y	Ollitrault et al. (2012) AJB, doi:10.3732/ajb.1100569, e268–e273
CID5628	InDel	BES	ET100566	CIRAD/Ivia	UCuk.	none	none	-	-	-			Y	Ollitrault et al. (2012) AJB, doi:10.3732/ajb.1100569, e268–e273
CID5708	InDel	BES	ET082167	CIRAD/Ivia	UCuk.	IVIA/CIRAD	none	-	-	-			Y	Ollitrault et al. (2012) AJB, doi:10.3732/ajb.1100569, e268–e273
CID5725	InDel	BES	ET082279	CIRAD/Ivia	UCuk.	IVIA/CIRAD	none	-	-	-			Y	Ollitrault et al. (2012) AJB, doi:10.3732/ajb.1100569, e268–e273
CID5874	InDel	BES	ET083265	CIRAD/Ivia	UCuk.	IVIA/CIRAD	none	-	-	-			Y	Ollitrault et al. (2012) AJB, doi:10.3732/ajb.1100569, e268–e273
CID6193	InDel	BES	ET085125	CIRAD/Ivia	UCuk.	IVIA/CIRAD	none	-	-	-			Y	Ollitrault et al. (2012) AJB, doi:10.3732/ajb.1100569, e268–e273
CID6286	InDel	BES	ET085618	CIRAD/Ivia	UCuk.	IVIA/CIRAD	none	-	-	-			Y	Ollitrault et al. (2012) AJB, doi:10.3732/ajb.1100569, e268–e273
CID6314	InDel	BES	ET085782	CIRAD/Ivia	UCuk.	IVIA/CIRAD	none	-	-	-			Y	Ollitrault et al. (2012) AJB, doi:10.3732/ajb.1100569, e268–e273
CID6458	InDel	BES	ET086604	CIRAD/Ivia	UCuk.	IVIA/CIRAD	none	-	-	-			Y	Ollitrault et al. (2012) AJB, doi:10.3732/ajb.1100569, e268–e273
IDCAX	InDel	Genomic sequences	aCL1735Contig1	CIRAD/Ivia	none	IVIA/CIRAD	none	-	-	-			N	Garcia-Lor et al (2012) Mol Genet Genomics 287 (1) : 77-94
ACO-P-107	SNP	ESTs	AF073507	IVIA/EPGV/CIRAD	EPGV/CIRAD	EPGV/CIRAD	EPGV/CIRAD	-	-	-	-	-	N	Present paper
ACO-P-166	SNP	ESTs	AF073507	IVIA/EPGV/CIRAD	EPGV/CIRAD	EPGV/CIRAD	EPGV/CIRAD	-	-	-	-	-	N	Present paper
ADCM421	SNP	ESTs	aCL1233Contig1	IVIA/EPGV/CIRAD	EPGV/CIRAD	EPGV/CIRAD	EPGV/CIRAD	-	-	-	-	-	N	Present paper
ADCP141	SNP	ESTs	aCL1233Contig1	IVIA/EPGV/CIRAD	EPGV/CIRAD	EPGV/CIRAD	EPGV/CIRAD	-	-	-	-	-	N	Present paper
AocM250	SNP	ESTs	DY293375	IVIA/EPGV/CIRAD	EPGV/CIRAD	EPGV/CIRAD	EPGV/CIRAD	-	-	-	-	-	Y	Ollitrault et al (2012) BMC Genomics 2012, 13:13
AocM503	SNP	ESTs	DY293375	IVIA/EPGV/CIRAD	EPGV/CIRAD	EPGV/CIRAD	EPGV/CIRAD	-	-	-	-	-	Y	Ollitrault et al (2012) BMC Genomics 2012, 13:13
AocP256	SNP	ESTs	DY293375	IVIA/EPGV/CIRAD	EPGV/CIRAD	EPGV/CIRAD	EPGV/CIRAD	-	-	-	-	-	Y	Ollitrault et al (2012) BMC Genomics 2012, 13:13
ATGGcM155	SNP	ESTs	aCL381Contig1	IVIA/EPGV/CIRAD	EPGV/CIRAD	EPGV/CIRAD	EPGV/CIRAD	-	-	-	-	-	N	Present paper
Cax1P460	SNP	ESTs	DY278781	IVIA/EPGV/CIRAD	EPGV/CIRAD	EPGV/CIRAD	EPGV/CIRAD	-	-	-	-	-	Y	Ollitrault et al (2012) BMC Genomics 2012, 13:13
Cax4M386	SNP	ESTs	aCL900Contig1	IVIA/EPGV/CIRAD	EPGV/CIRAD	EPGV/CIRAD	EPGV/CIRAD	-	-	-	-	-	N	Present paper
Cax4P116	SNP	ESTs	aCL900Contig1	IVIA/EPGV/CIRAD	EPGV/CIRAD	EPGV/CIRAD	EPGV/CIRAD	-	-	-	-	-	N	Present paper
CHI-M-104	SNP	BES	DY263683	IVIA/EPGV/CIRAD	EPGV/CIRAD	CIRAD	EPGV/CIRAD	-	-	-	-	2	Y	Ollitrault et al (2012) BMC Genomics 2012, 13:13
CHI-M-170	SNP	BES	DY263683	IVIA/EPGV/CIRAD	EPGV/CIRAD	CIRAD	EPGV/CIRAD	-	-	-	-	-	Y	Ollitrault et al (2012) BMC Genomics 2012, 13:13
CiC0002-01	SNP	BES	ET086646	IVIA/EPGV/CIRAD	EPGV/CIRAD	EPGV/CIRAD	EPGV/CIRAD	-	-	-	-	-	Y	Ollitrault et al (2012) BMC Genomics 2012, 13:13
CiC0002-08	SNP	BES	ET086646	IVIA/EPGV/CIRAD	EPGV/CIRAD	EPGV/CIRAD	EPGV/CIRAD	-	-	-	-	-	Y	Ollitrault et al (2012) BMC Genomics 2012, 13:13
CiC0003-01	SNP	BES	ET086654	IVIA/EPGV/CIRAD	EPGV/CIRAD	EPGV/CIRAD	EPGV/CIRAD	-	-	-	-	-	Y	Ollitrault et al (2012) BMC Genomics 2012, 13:13
CiC0004-01	SNP	BES	ET086666	IVIA/EPGV/CIRAD	EPGV/CIRAD	EPGV/CIRAD	EPGV/CIRAD	-	-	-	-	-	Y	Ollitrault et al (2012) BMC Genomics 2012, 13:13
CiC0004-05	SNP	BES	ET086666	IVIA/EPGV/CIRAD	EPGV/CIRAD	EPGV/CIRAD	EPGV/CIRAD	-	-	-	-	-	Y	Ollitrault et al (2012) BMC Genomics 2012, 13:13
CiC0019-01	SNP	BES	ET086888	IVIA/EPGV/CIRAD	EPGV/CIRAD	EPGV/CIRAD	EPGV/CIRAD	-	-	-	-	-	Y	Ollitrault et al (2012) BMC Genomics 2012, 13:13
CiC0019-05	SNP	BES	ET086888	IVIA/EPGV/CIRAD	EPGV/CIRAD	EPGV/CIRAD	EPGV/CIRAD	-	-	-	-	-	Y	Ollitrault et al (2012) BMC Genomics 2012, 13:13
CiC0021-01	SNP	BES	ET086893	IVIA/EPGV/CIRAD	EPGV/CIRAD	EPGV/CIRAD	EPGV/CIRAD	-	-	-	-	2	Y	Ollitrault et al (2012) BMC Genomics 2012, 13:13
CiC0023-03	SNP	BES	ET086898	IVIA/EPGV/CIRAD	EPGV/CIRAD	EPGV/CIRAD	EPGV/CIRAD	-	-	-	-	-	Y	Ollitrault et al (2012) BMC Genomics 2012, 13:13
CiC0023-07	SNP	BES	ET086898	IVIA/EPGV/CIRAD	EPGV/CIRAD	EPGV/CIRAD	EPGV/CIRAD	-	-	-	-	-	Y	Ollitrault et al (2012) BMC Genomics 2012, 13:13
CiC0025-02	SNP	BES	ET086923	IVIA/EPGV/CIRAD	EPGV/CIRAD	EPGV/CIRAD	EPGV/CIRAD	-	-	-	-	-	Y	Ollitrault et al (2012) BMC Genomics 2012, 13:13
CiC0046-02	SNP	BES	ET087154	IVIA/EPGV/CIRAD	EPGV/CIRAD	EPGV/CIRAD	EPGV/CIRAD	-	-	-	-	-	Y	Ollitrault et al (2012) BMC Genomics 2012, 13:13
CiC0046-03	SNP	BES	ET087154	IVIA/EPGV/CIRAD	EPGV/CIRAD	EPGV/CIRAD	EPGV/CIRAD	-	-	-	-	2	Y	Ollitrault et al (2012) BMC Genomics 2012, 13:13
CiC0054-05	SNP	BES	ET087245	IVIA/EPGV/CIRAD	EPGV/CIRAD	EPGV/CIRAD	EPGV/CIRAD	-	-	-	-	-	Y	Ollitrault et al (2012) BMC Genomics 2012, 13:13
CiC0054-07	SNP	BES	ET087245	IVIA/EPGV/CIRAD	EPGV/CIRAD	EPGV/CIRAD	EPGV/CIRAD	1	-	2	-	-	Y	Ollitrault et al (2012) BMC Genomics 2012, 13:13
CiC0094-02	SNP	BES	ET087813	IVIA/EPGV/CIRAD	EPGV/CIRAD	EPGV/CIRAD	EPGV/CIRAD	-	-	-	-	-	Y	Ollitrault et al (2012) BMC Genomics 2012, 13:13
CiC0096-05	SNP	BES	ET087850	IVIA/EPGV/CIRAD	EPGV/CIRAD	EPGV/CIRAD	EPGV/CIRAD	-	-	-	-	-	Y	Ollitrault et al (2012) BMC Genomics 2012, 13:13
CiC0096-06	SNP	BES	ET087850	IVIA/EPGV/CIRAD	EPGV/CIRAD	EPGV/CIRAD	EPGV/CIRAD	-	-	-	-	-	Y	Ollitrault et al (2012) BMC Genomics 2012, 13:13
CiC0100-04	SNP	BES	ET087935	IVIA/EPGV/CIRAD	EPGV/CIRAD	EPGV/CIRAD	EPGV/CIRAD	-	-	-	-	-	Y	Ollitrault et al (2012) BMC Genomics 2012, 13:13
CiC0145-02	SNP	BES	ET088378	IVIA/EPGV/CIRAD	EPGV/CIRAD	EPGV/CIRAD	EPGV/CIRAD	-	-	-	-	-	Y	Ollitrault et al (2012) BMC Genomics 2012, 13:13
CiC0158-03	SNP	BES	ET088498	IVIA/EPGV/CIRAD	EPGV/CIRAD	EPGV/CIRAD	EPGV/CIRAD	-	-	-	-	-	Y	Ollitrault et al (2012) BMC Genomics 2012, 13:13
CiC0158-04	SNP	BES	ET088498	IVIA/EPGV/CIRAD	EPGV/CIRAD	EPGV/CIRAD	EPGV/CIRAD	-	-	2	-	-	Y	Ollitrault et al (2012) BMC Genomics 2012, 13:13
CiC0181-01	SNP	BES	ET088605	IVIA/EPGV/CIRAD	EPGV/CIRAD	EPGV/CIRAD	EPGV/CIRAD	-	-	-	-	-	Y	Ollitrault et al (2012) BMC Genomics 2012, 13:13
CiC0181-02	SNP	BES	ET088605	IVIA/EPGV/CIRAD	EPGV/CIRAD	EPGV/CIRAD	EPGV/CIRAD	-	-	-	-	-	Y	Ollitrault et al (2012) BMC Genomics 2012, 13:13
CiC0202-02	SNP	BES	ET088763	IVIA/EPGV/CIRAD	EPGV/CIRAD	EPGV/CIRAD	EPGV/CIRAD	-	-	-	-	-	Y	Ollitrault et al (2012) BMC Genomics 2012, 13:13
CiC0202-05	SNP	BES	ET088763	IVIA/EPGV/CIRAD	EPGV/CIRAD	EPGV/CIRAD	EPGV/CIRAD	-	-	-	-	-	Y	Ollitrault et al (2012) BMC Genomics 2012, 13:13
CiC0204-01	SNP	BES	ET088777	IVIA/EPGV/CIRAD	EPGV/CIRAD	EPGV/CIRAD	EPGV/CIRAD	-	2	2	1	2	Y	Ollitrault et al (2012) BMC Genomics 2012, 13:13
CiC0208-05	SNP	BES	ET088824	IVIA/EPGV/CIRAD	EPGV/CIRAD	EPGV/CIRAD	EPGV/CIRAD	-	-	-	-	-	Y	Ollitrault et al (2012) BMC Genomics 2012, 13:13
CiC0215-01	SNP	BES	ET088918	IVIA/EPGV/CIRAD	EPGV/CIRAD	EPGV/CIRAD	EPGV/CIRAD	-	-	-	-	-	Y	Ollitrault et al (2012) BMC Genomics 2012, 13:13
CiC0234-04	SNP	BES	ET089194	IVIA/EPGV/CIRAD	EPGV/CIRAD	EPGV/CIRAD	EPGV/CIRAD	-	-	-	-	-	Y	Ollitrault et al (2012) BMC Genomics 2012, 13:13
CiC0245-11	SNP	BES	ET089411	IVIA/EPGV/CIRAD	EPGV/CIRAD	EPGV/CIRAD	EPGV/CIRAD	-	-	-	-	2	Y	Ollitrault et al (2012) BMC Genomics 2012, 13:13
CiC0251-03	SNP	BES	ET089449	IVIA/EPGV/CIRAD	EPGV/CIRAD	EPGV/CIRAD	EPGV/CIRAD	-	-	-	-	-	Y	Ollitrault et al (2012) BMC Genomics 2012, 13:13
CiC0257-03	SNP	BES	ET089504	IVIA/EPGV/CIRAD	EPGV/CIRAD	EPGV/CIRAD	EPGV/CIRAD	-	-	-	-	-	Y	Ollitrault et al (2012) BMC Genomics 2012, 13:13
CiC0264-01	SNP	BES	ET089577	IVIA/EPGV/CIRAD	EPGV/CIRAD	EPGV/CIRAD	EPGV/CIRAD	-	-	-	-	-	Y	Ollitrault et al (2012) BMC Genomics 2012, 13:13
CiC0264-02	SNP	BES	ET089577	IVIA/EPGV/CIRAD	EPGV/CIRAD	EPGV/CIRAD	EPGV/CIRAD	-	-	-	-	-	Y	Ollitrault et al (2012) BMC Genomics 2012, 13:13
CiC0265-01	SNP	BES	ET089582	IVIA/EPGV/CIRAD	EPGV/CIRAD	EPGV/CIRAD	EPGV/CIRAD	-	-	-	-	-	Y	Ollitrault et al (2012) BMC Genomics 2012, 13:13
CiC0277-02	SNP	BES	ET089689	IVIA/EPGV/CIRAD	EPGV/CIRAD	EPGV/CIRAD	EPGV/CIRAD	-	-	-	-	-	Y	Ollitrault et al (2012) BMC Genomics 2012, 13:13
CiC0277-03	SNP	BES	ET089689	IVIA/EPGV/CIRAD	EPGV/CIRAD	EPGV/CIRAD	EPGV/CIRAD	-	-	-	-	-	Y	Ollitrault et al (2012) BMC Genomics 2012, 13:13
CiC0279-03	SNP	BES	ET089731	IVIA/EPGV/CIRAD	EPGV/CIRAD	EPGV/CIRAD	EPGV/CIRAD	-	-	-	-	-	Y	Ollitrault et al (2012) BMC Genomics 2012, 13:13
CiC0281-10	SNP	BES	ET089743	IVIA/EPGV/CIRAD	EPGV/CIRAD	EPGV/CIRAD	EPGV/CIRAD	-	1	-	-	-	Y	Ollitrault et al (2012) BMC Genomics 2012, 13:13
CiC0281-12	SNP	BES	ET089743	IVIA/EPGV/CIRAD	EPGV/CIRAD	EPGV/CIRAD	EPGV/CIRAD	-	-	-	-	-	Y	Ollitrault et al (2012) BMC Genomics 2012, 13:13
CiC0301-01	SNP	BES	ET089926	IVIA/EPGV/CIRAD	EPGV/CIRAD	EPGV/CIRAD	EPGV/CIRAD	-	-	-	-	-	Y	Ollitrault et al (2012) BMC Genomics 2012, 13:13
CiC0301-02	SNP	BES	ET089926	IVIA/EPGV/CIRAD	EPGV/CIRAD	EPGV/CIRAD	EPGV/CIRAD	-	-	-	-	-	Y	Ollitrault et al (2012) BMC Genomics 2012, 13:13
CiC0304-01	SNP	BES	ET089994	IVIA/EPGV/CIRAD	EPGV/CIRAD	EPGV/CIRAD	EPGV/CIRAD	-	-	-	-	-	Y	Ollitrault et al (2012) BMC Genomics 2012, 13:13
CiC0308-02	SNP	BES	ET090080	IVIA/EPGV/CIRAD	EPGV/CIRAD	EPGV/CIRAD	EPGV/CIRAD	-	-	-	-	-	Y	Ollitrault et al (2012) BMC Genomics 2012, 13:13
CiC0339-02	SNP	BES	ET090445	IVIA/EPGV/CIRAD	EPGV/CIRAD	EPGV/CIRAD	EPGV/CIRAD	-	1	1	-	-	Y	Ollitrault et al (2012) BMC Genomics 2012, 13:13
CiC0345-02	SNP	BES	ET112129	IVIA/EPGV/CIRAD	EPGV/CIRAD	EPGV/CIRAD	EPGV/CIRAD	-	-	-	-	-	Y	Ollitrault et al (2012) BMC Genomics 2012, 13:13
CiC0345-03	SNP	BES	ET112129	IVIA/EPGV/CIRAD	EPGV/CIRAD	EPGV/CIRAD	EPGV/CIRAD	-	-	-	-	-	Y	Ollitrault et al (2012) BMC Genomics 2012, 13:13
CiC0360-01	SNP	BES	ET090645	IVIA/EPGV/CIRAD	EPGV/CIRAD	EPGV/CIRAD	EPGV/CIRAD	-	-	-	-	-	Y	Ollitrault et al (2012) BMC Genomics 2012, 13:13
CiC0360-05	SNP	BES	ET090645	IVIA/EPGV/CIRAD	EPGV/CIRAD	EPGV/CIRAD	EPGV/CIRAD	-	-	-	-	-	Y	Ollitrault et al (2012) BMC Genomics 2012, 13:13
CiC0368-01	SNP	BES	ET106922	IVIA/EPGV/CIRAD	EPGV/CIRAD	EPGV/CIRAD	EPGV/CIRAD	-	-	-	-	-	Y	Ollitrault et al (2012) BMC Genomics 2012, 13:13
CiC0368-05	SNP	BES	ET106922	IVIA/EPGV/CIRAD	EPGV/CIRAD	EPGV/CIRAD	EPGV/CIRAD	-	-	-	-	-	Y	Ollitrault et al (2012) BMC Genomics 2012, 13:13
CiC0377-01	SNP	BES	ET090889	IVIA/EPGV/CIRAD	EPGV/CIRAD	EPGV/CIRAD	EPGV/CIRAD	-	-	-	1	2	Y	Ollitrault et al (2012) BMC Genomics 2012, 13:13
CiC0377-15	SNP	BES	ET090889	IVIA/EPGV/CIRAD	EPGV/CIRAD	EPGV/CIRAD	EPGV/CIRAD	-	-	-	-	-	Y	Ollitrault et al (2012) BMC Genomics 2012, 13:13
CiC0391-01	SNP	BES	ET090949	IVIA/EPGV/CIRAD	EPGV/CIRAD	EPGV/CIRAD	EPGV/CIRAD	-	-	-	-	-	Y	Ollitrault et al (2012) BMC Genomics 2012, 13:13
CiC0402-02	SNP	BES	ET091018	IVIA/EPGV/CIRAD	EPGV/CIRAD	EPGV/CIRAD	EPGV/CIRAD	-	-	-	-	-	Y	Ollitrault et al (2012) BMC Genomics 2012, 13:13
CiC0402-04	SNP	BES	ET091018	IVIA/EPGV/CIRAD	EPGV/CIRAD	EPGV/CIRAD	EPGV/CIRAD	-	-	-	-	-	Y	Ollitrault et al (2012) BMC Genomics 2012, 13:13
CiC0407-02	SNP	BES	ET091061	IVIA/EPGV/CIRAD	EPGV/CIRAD	EPGV/CIRAD	EPGV/CIRAD	-	-	-	-	-	Y	Ollitrault et al (2012) BMC Genomics 2012, 13:13
CiC0416-01	SNP	BES	ET091151	IVIA/EPGV/CIRAD	EPGV/CIRAD	EPGV/CIRAD	EPGV/CIRAD	1	2	2	1	2	Y	Ollitrault et al (2012) BMC Genomics 2012, 13:13
CiC0443-07	SNP	BES	ET091370	IVIA/EPGV/CIRAD	EPGV/CIRAD	EPGV/CIRAD	EPGV/CIRAD	1	2	2	-	-	Y	Ollitrault et al (2012) BMC Genomics 2012, 13:13
CiC0446-01	SNP	BES	ET091387	IVIA/EPGV/CIRAD	EPGV/CIRAD	EPGV/CIRAD	EPGV/CIRAD	-	-	-	-	-	Y	Ollitrault et al (2012) BMC Genomics 2012, 13:13
CiC0446-02	SNP	BES	ET091387	IVIA/EPGV/CIRAD	EPGV/CIRAD	EPGV/CIRAD	EPGV/CIRAD	-	-	-	-	-	Y	Ollitrault et al (2012) BMC Genomics 2012, 13:13
CiC0461-04	SNP	BES	ET091499	IVIA/EPGV/CIRAD	EPGV/CIRAD	EPGV/CIRAD	EPGV/CIRAD	-	-	-	-	-	Y	Ollitrault et al (2012) BMC Genomics 2012, 13:13
CiC0461-05	SNP	BES	ET091499	IVIA/EPGV/CIRAD	EPGV/CIRAD	EPGV/CIRAD	EPGV/CIRAD	-	-	-	-	-	Y	Ollitrault et al (2012) BMC Genomics 2012, 13:13
CiC0465-04	SNP	BES	ET091509	IVIA/EPGV/CIRAD	EPGV/CIRAD	EPGV/CIRAD	EPGV/CIRAD	-	-	-	-	-	Y	Ollitrault et al (2012) BMC Genomics 2012, 13:13
CiC0466-01	SNP	BES	ET091510	IVIA/EPGV/CIRAD	EPGV/CIRAD	EPGV/CIRAD	EPGV/CIRAD	-	-	-	-	-	Y	Ollitrault et al (2012) BMC Genomics 2012, 13:13
CiC0466-02	SNP	BES	ET091510	IVIA/EPGV/CIRAD	EPGV/CIRAD	EPGV/CIRAD	EPGV/CIRAD	1	-	2	-	2	Y	Ollitrault et al (2012) BMC Genomics 2012, 13:13
CiC0474-01	SNP	BES	ET091574	IVIA/EPGV/CIRAD	EPGV/CIRAD	EPGV/CIRAD	EPGV/CIRAD	-	-	-	1	2	Y	Ollitrault et al (2012) BMC Genomics 2012, 13:13
CiC0475-07	SNP	BES	ET091592	IVIA/EPGV/CIRAD	EPGV/CIRAD	EPGV/CIRAD	EPGV/CIRAD	-	-	-	-	-	Y	Ollitrault et al (2012) BMC Genomics 2012, 13:13
CiC0502-01	SNP	BES	ET091900	IVIA/EPGV/CIRAD	EPGV/CIRAD	EPGV/CIRAD	EPGV/CIRAD	-	-	-	-	-	Y	Ollitrault et al (2012) BMC Genomics 2012, 13:13
CiC0504-04	SNP	BES	ET091925	IVIA/EPGV/CIRAD	EPGV/CIRAD	EPGV/CIRAD	EPGV/CIRAD	-	-	-	-	-	Y	Ollitrault et al (2012) BMC Genomics 2012, 13:13
CiC0518-01	SNP	BES	ET091872	IVIA/EPGV/CIRAD	EPGV/CIRAD	EPGV/CIRAD	EPGV/CIRAD	-	2	2	-	-	Y	Ollitrault et al (2012) BMC Genomics 2012, 13:13
CiC0521-01	SNP	BES	ET092079	IVIA/EPGV/CIRAD	EPGV/CIRAD	EPGV/CIRAD	EPGV/CIRAD	-	-	-	-	-	Y	Ollitrault et al (2012) BMC Genomics 2012, 13:13
CiC0528-05	SNP	BES	ET092155	IVIA/EPGV/CIRAD	EPGV/CIRAD	EPGV/CIRAD	EPGV/CIRAD	-	-	-	-	-	Y	Ollitrault et al (2012) BMC Genomics 2012, 13:13
CiC0528-07	SNP	BES	ET092155	IVIA/EPGV/CIRAD	EPGV/CIRAD	EPGV/CIRAD	EPGV/CIRAD	-	-	-	-	-	Y	Ollitrault et al (2012) BMC Genomics 2012, 13:13
CiC0550-10	SNP	BES	ET092485	IVIA/EPGV/CIRAD	EPGV/CIRAD	EPGV/CIRAD	EPGV/CIRAD	-	-	-	-	-	Y	Ollitrault et al (2012) BMC Genomics 2012, 13:13
CiC0561-04	SNP	BES	ET092682	IVIA/EPGV/CIRAD	EPGV/CIRAD	EPGV/CIRAD	EPGV/CIRAD	-	-	-	1	2	Y	Ollitrault et al (2012) BMC Genomics 2012, 13:13
CiC0561-05	SNP	BES	ET092682	IVIA/EPGV/CIRAD	EPGV/CIRAD	EPGV/CIRAD	EPGV/CIRAD	-	-	-	-	-	Y	Ollitrault et al (2012) BMC Genomics 2012, 13:13
CiC0571-01	SNP	BES	ET092811	IVIA/EPGV/CIRAD	EPGV/CIRAD	EPGV/CIRAD	EPGV/CIRAD	-	2	2	-	2	Y	Ollitrault et al (2012) BMC Genomics 2012, 13:13
CiC0580-05	SNP	BES	ET092919	IVIA/EPGV/CIRAD	EPGV/CIRAD	EPGV/CIRAD	EPGV/CIRAD	-	-	-	-	-	Y	Ollitrault et al (2012) BMC Genomics 2012, 13:13
CiC0580-06	SNP	BES	ET092919	IVIA/EPGV/CIRAD	EPGV/CIRAD	EPGV/CIRAD	EPGV/CIRAD	-	-	-	-	-	Y	Ollitrault et al (2012) BMC Genomics 2012, 13:13
CiC0584-03	SNP	BES	ET092951	IVIA/EPGV/CIRAD	EPGV/CIRAD	EPGV/CIRAD	EPGV/CIRAD	-	-	-	1	2	Y	Ollitrault et al (2012) BMC Genomics 2012, 13:13
CiC0593-01	SNP	BES	ET093050	IVIA/EPGV/CIRAD	EPGV/CIRAD	EPGV/CIRAD	EPGV/CIRAD	-	-	-	-	-	Y	Ollitrault et al (2012) BMC Genomics 2012, 13:13
CiC0598-01	SNP	BES	ET093109	IVIA/EPGV/CIRAD	EPGV/CIRAD	EPGV/CIRAD	EPGV/CIRAD	-	-	-	-	-	Y	Ollitrault et al (2012) BMC Genomics 2012, 13:13
CiC0599-01	SNP	BES	ET093125	IVIA/EPGV/CIRAD	EPGV/CIRAD	EPGV/CIRAD	EPGV/CIRAD	-	-	-	-	-	Y	Ollitrault et al (2012) BMC Genomics 2012, 13:13
CiC0604-01	SNP	BES	ET093177	IVIA/EPGV/CIRAD	EPGV/CIRAD	EPGV/CIRAD	EPGV/CIRAD	-	-	-	-	-	Y	Ollitrault et al (2012) BMC Genomics 2012, 13:13
CiC0607-01	SNP	BES	ET093287	IVIA/EPGV/CIRAD	EPGV/CIRAD	EPGV/CIRAD	EPGV/CIRAD	-	-	-	-	-	Y	Ollitrault et al (2012) BMC Genomics 2012, 13:13
CiC0610-01	SNP	BES	ET093305	IVIA/EPGV/CIRAD	EPGV/CIRAD	EPGV/CIRAD	EPGV/CIRAD	-	-	-	-	-	Y	Ollitrault et al (2012) BMC Genomics 2012, 13:13
CiC0617-02	SNP	BES	ET093386	IVIA/EPGV/CIRAD	EPGV/CIRAD	EPGV/CIRAD	EPGV/CIRAD	-	-	2	-	-	Y	Ollitrault et al (2012) BMC Genomics 2012, 13:13
CiC0631-01	SNP	BES	ET093501	IVIA/EPGV/CIRAD	EPGV/CIRAD	EPGV/CIRAD	EPGV/CIRAD	-	-	-	-	-	Y	Ollitrault et al (2012) BMC Genomics 2012, 13:13
CiC0640-03	SNP	BES	ET068363	IVIA/EPGV/CIRAD	EPGV/CIRAD	EPGV/CIRAD	EPGV/CIRAD	-	-	-	-	-	Y	Ollitrault et al (2012) BMC Genomics 2012, 13:13
CiC0640-05	SNP	BES	ET068363	IVIA/EPGV/CIRAD	EPGV/CIRAD	EPGV/CIRAD	EPGV/CIRAD	-	2	2	1	2	Y	Ollitrault et al (2012) BMC Genomics 2012, 13:13
CiC0701-01	SNP	BES	ET068627	IVIA/EPGV/CIRAD	EPGV/CIRAD	EPGV/CIRAD	EPGV/CIRAD	-	-	-	-	-	Y	Ollitrault et al (2012) BMC Genomics 2012, 13:13
CiC0701-07	SNP	BES	ET068627	IVIA/EPGV/CIRAD	EPGV/CIRAD	EPGV/CIRAD	EPGV/CIRAD	-	-	-	-	-	Y	Ollitrault et al (2012) BMC Genomics 2012, 13:13
CiC0717-04	SNP	BES	ET068853	IVIA/EPGV/CIRAD	EPGV/CIRAD	EPGV/CIRAD	EPGV/CIRAD	-	-	-	-	-	Y	Ollitrault et al (2012) BMC Genomics 2012, 13:13
CiC0720-01	SNP	BES	ET068898	IVIA/EPGV/CIRAD	EPGV/CIRAD	EPGV/CIRAD	EPGV/CIRAD	-	-	-	-	-	Y	Ollitrault et al (2012) BMC Genomics 2012, 13:13
CiC0744-01	SNP	BES	ET093764	IVIA/EPGV/CIRAD	EPGV/CIRAD	EPGV/CIRAD	EPGV/CIRAD	-	2	-	-	-	Y	Ollitrault et al (2012) BMC Genomics 2012, 13:13
CiC0744-07	SNP	BES	ET093764	IVIA/EPGV/CIRAD	EPGV/CIRAD	EPGV/CIRAD	EPGV/CIRAD	-	2	2	1	2	Y	Ollitrault et al (2012) BMC Genomics 2012, 13:13
CiC0748-01	SNP	BES	ET093841	IVIA/EPGV/CIRAD	EPGV/CIRAD	EPGV/CIRAD	EPGV/CIRAD	-	-	-	-	-	Y	Ollitrault et al (2012) BMC Genomics 2012, 13:13
CiC0748-02	SNP	BES	ET093841	IVIA/EPGV/CIRAD	EPGV/CIRAD	EPGV/CIRAD	EPGV/CIRAD	-	-	-	-	-	Y	Ollitrault et al (2012) BMC Genomics 2012, 13:13
CiC0749-04	SNP	BES	ET093853	IVIA/EPGV/CIRAD	EPGV/CIRAD	EPGV/CIRAD	EPGV/CIRAD	-	-	-	-	-	Y	Ollitrault et al (2012) BMC Genomics 2012, 13:13
CiC0762-07	SNP	BES	ET093940	IVIA/EPGV/CIRAD	EPGV/CIRAD	EPGV/CIRAD	EPGV/CIRAD	-	-	-	1	2	Y	Ollitrault et al (2012) BMC Genomics 2012, 13:13
CiC0765-01	SNP	BES	ET093991	IVIA/EPGV/CIRAD	EPGV/CIRAD	EPGV/CIRAD	EPGV/CIRAD	-	-	-	-	-	Y	Ollitrault et al (2012) BMC Genomics 2012, 13:13
CiC0765-03	SNP	BES	ET093991	IVIA/EPGV/CIRAD	EPGV/CIRAD	EPGV/CIRAD	EPGV/CIRAD	-	-	-	-	-	Y	Ollitrault et al (2012) BMC Genomics 2012, 13:13
CiC0770-01	SNP	BES	ET094041	IVIA/EPGV/CIRAD	EPGV/CIRAD	EPGV/CIRAD	EPGV/CIRAD	1	2	2	-	-	Y	Ollitrault et al (2012) BMC Genomics 2012, 13:13
CiC0771-01	SNP	BES	ET094050	IVIA/EPGV/CIRAD	EPGV/CIRAD	EPGV/CIRAD	EPGV/CIRAD	-	-	-	-	-	Y	Ollitrault et al (2012) BMC Genomics 2012, 13:13
CiC0771-03	SNP	BES	ET094050	IVIA/EPGV/CIRAD	EPGV/CIRAD	EPGV/CIRAD	EPGV/CIRAD	-	-	-	-	-	Y	Ollitrault et al (2012) BMC Genomics 2012, 13:13
CiC0773-01	SNP	BES	ET094056	IVIA/EPGV/CIRAD	EPGV/CIRAD	EPGV/CIRAD	EPGV/CIRAD	-	-	-	-	-	Y	Ollitrault et al (2012) BMC Genomics 2012, 13:13
CiC0776-06	SNP	BES	ET094089	IVIA/EPGV/CIRAD	EPGV/CIRAD	EPGV/CIRAD	EPGV/CIRAD	-	-	-	-	-	Y	Ollitrault et al (2012) BMC Genomics 2012, 13:13
CiC0780-01	SNP	BES	ET094144	IVIA/EPGV/CIRAD	EPGV/CIRAD	EPGV/CIRAD	EPGV/CIRAD	-	-	-	-	-	Y	Ollitrault et al (2012) BMC Genomics 2012, 13:13
CiC0780-02	SNP	BES	ET094144	IVIA/EPGV/CIRAD	EPGV/CIRAD	EPGV/CIRAD	EPGV/CIRAD	1	2	2	-	-	Y	Ollitrault et al (2012) BMC Genomics 2012, 13:13
CiC0784-01	SNP	BES	ET094201	IVIA/EPGV/CIRAD	EPGV/CIRAD	EPGV/CIRAD	EPGV/CIRAD	-	-	-	1	2	Y	Ollitrault et al (2012) BMC Genomics 2012, 13:13
CiC0799-10	SNP	BES	ET094400	IVIA/EPGV/CIRAD	EPGV/CIRAD	EPGV/CIRAD	EPGV/CIRAD	-	-	-	-	-	Y	Ollitrault et al (2012) BMC Genomics 2012, 13:13
CiC0800-01	SNP	BES	ET094401	IVIA/EPGV/CIRAD	EPGV/CIRAD	EPGV/CIRAD	EPGV/CIRAD	-	-	-	-	-	Y	Ollitrault et al (2012) BMC Genomics 2012, 13:13
CiC0804-06	SNP	BES	ET094465	IVIA/EPGV/CIRAD	EPGV/CIRAD	EPGV/CIRAD	EPGV/CIRAD	-	-	-	-	-	Y	Ollitrault et al (2012) BMC Genomics 2012, 13:13
CiC0806-14	SNP	BES	ET094469	IVIA/EPGV/CIRAD	EPGV/CIRAD	EPGV/CIRAD	EPGV/CIRAD	-	-	-	1	2	Y	Ollitrault et al (2012) BMC Genomics 2012, 13:13
CiC0818-01	SNP	BES	ET094575	IVIA/EPGV/CIRAD	EPGV/CIRAD	EPGV/CIRAD	EPGV/CIRAD	-	-	-	-	-	Y	Ollitrault et al (2012) BMC Genomics 2012, 13:13
CiC0818-05	SNP	BES	ET094575	IVIA/EPGV/CIRAD	EPGV/CIRAD	EPGV/CIRAD	EPGV/CIRAD	-	-	-	-	2	Y	Ollitrault et al (2012) BMC Genomics 2012, 13:13
CiC0832-01	SNP	BES	ET099748	IVIA/EPGV/CIRAD	EPGV/CIRAD	EPGV/CIRAD	EPGV/CIRAD	-	2	2	1	2	Y	Ollitrault et al (2012) BMC Genomics 2012, 13:13
CiC0843-01	SNP	BES	ET094919	IVIA/EPGV/CIRAD	EPGV/CIRAD	EPGV/CIRAD	EPGV/CIRAD	-	-	-	-	-	Y	Ollitrault et al (2012) BMC Genomics 2012, 13:13
CiC0843-17	SNP	BES	ET094919	IVIA/EPGV/CIRAD	EPGV/CIRAD	EPGV/CIRAD	EPGV/CIRAD	-	-	-	-	-	Y	Ollitrault et al (2012) BMC Genomics 2012, 13:13
CiC0851-12	SNP	BES	ET094984	IVIA/EPGV/CIRAD	EPGV/CIRAD	EPGV/CIRAD	EPGV/CIRAD	-	-	-	-	-	Y	Ollitrault et al (2012) BMC Genomics 2012, 13:13
CiC0868-01	SNP	BES	ET095107	IVIA/EPGV/CIRAD	EPGV/CIRAD	EPGV/CIRAD	EPGV/CIRAD	-	-	-	-	-	Y	Ollitrault et al (2012) BMC Genomics 2012, 13:13
CiC0868-02	SNP	BES	ET095107	IVIA/EPGV/CIRAD	EPGV/CIRAD	EPGV/CIRAD	EPGV/CIRAD	-	-	-	-	-	Y	Ollitrault et al (2012) BMC Genomics 2012, 13:13
CiC0875-01	SNP	BES	ET095150	IVIA/EPGV/CIRAD	EPGV/CIRAD	EPGV/CIRAD	EPGV/CIRAD	-	2	2	1	2	Y	Ollitrault et al (2012) BMC Genomics 2012, 13:13
CiC0892-01	SNP	BES	ET095272	IVIA/EPGV/CIRAD	EPGV/CIRAD	EPGV/CIRAD	EPGV/CIRAD	-	-	-	-	-	Y	Ollitrault et al (2012) BMC Genomics 2012, 13:13
CiC0892-02	SNP	BES	ET095272	IVIA/EPGV/CIRAD	EPGV/CIRAD	EPGV/CIRAD	EPGV/CIRAD	-	-	-	-	-	Y	Ollitrault et al (2012) BMC Genomics 2012, 13:13
CiC0894-01	SNP	BES	ET084394	IVIA/EPGV/CIRAD	EPGV/CIRAD	EPGV/CIRAD	EPGV/CIRAD	-	-	-	-	-	Y	Ollitrault et al (2012) BMC Genomics 2012, 13:13
CiC0898-01	SNP	BES	ET095319	IVIA/EPGV/CIRAD	EPGV/CIRAD	EPGV/CIRAD	EPGV/CIRAD	-	-	-	-	-	Y	Ollitrault et al (2012) BMC Genomics 2012, 13:13
CiC0898-06	SNP	BES	ET095319	IVIA/EPGV/CIRAD	EPGV/CIRAD	EPGV/CIRAD	EPGV/CIRAD	-	-	-	-	-	Y	Ollitrault et al (2012) BMC Genomics 2012, 13:13
CiC0908-03	SNP	BES	ET095429	IVIA/EPGV/CIRAD	EPGV/CIRAD	EPGV/CIRAD	EPGV/CIRAD	-	-	-	-	-	Y	Ollitrault et al (2012) BMC Genomics 2012, 13:13
CiC0913-01	SNP	BES	ET095482	IVIA/EPGV/CIRAD	EPGV/CIRAD	EPGV/CIRAD	EPGV/CIRAD	-	-	-	-	-	Y	Ollitrault et al (2012) BMC Genomics 2012, 13:13
CiC0913-08	SNP	BES	ET095482	IVIA/EPGV/CIRAD	EPGV/CIRAD	EPGV/CIRAD	EPGV/CIRAD	-	-	-	-	-	Y	Ollitrault et al (2012) BMC Genomics 2012, 13:13
CiC0928-03	SNP	BES	ET095622	IVIA/EPGV/CIRAD	EPGV/CIRAD	EPGV/CIRAD	EPGV/CIRAD	-	-	-	-	-	Y	Ollitrault et al (2012) BMC Genomics 2012, 13:13
CiC0928-06	SNP	BES	ET095622	IVIA/EPGV/CIRAD	EPGV/CIRAD	EPGV/CIRAD	EPGV/CIRAD	-	-	-	-	-	Y	Ollitrault et al (2012) BMC Genomics 2012, 13:13
CiC0934-02	SNP	BES	ET095676	IVIA/EPGV/CIRAD	EPGV/CIRAD	EPGV/CIRAD	EPGV/CIRAD	-	-	-	-	-	Y	Ollitrault et al (2012) BMC Genomics 2012, 13:13
CiC0948-01	SNP	BES	ET095781	IVIA/EPGV/CIRAD	EPGV/CIRAD	EPGV/CIRAD	EPGV/CIRAD	-	-	-	-	2	Y	Ollitrault et al (2012) BMC Genomics 2012, 13:13
CiC0948-05	SNP	BES	ET095781	IVIA/EPGV/CIRAD	EPGV/CIRAD	EPGV/CIRAD	EPGV/CIRAD	-	-	-	-	-	Y	Ollitrault et al (2012) BMC Genomics 2012, 13:13
CiC0974-01	SNP	BES	ET096137	IVIA/EPGV/CIRAD	EPGV/CIRAD	EPGV/CIRAD	EPGV/CIRAD	-	-	-	1	2	Y	Ollitrault et al (2012) BMC Genomics 2012, 13:13
CiC0977-02	SNP	BES	ET096150	IVIA/EPGV/CIRAD	EPGV/CIRAD	EPGV/CIRAD	EPGV/CIRAD	-	-	-	-	-	Y	Ollitrault et al (2012) BMC Genomics 2012, 13:13
CiC0977-09	SNP	BES	ET096150	IVIA/EPGV/CIRAD	EPGV/CIRAD	EPGV/CIRAD	EPGV/CIRAD	-	-	-	-	-	Y	Ollitrault et al (2012) BMC Genomics 2012, 13:13
CiC0989-02	SNP	BES	ET096285	IVIA/EPGV/CIRAD	EPGV/CIRAD	EPGV/CIRAD	EPGV/CIRAD	-	-	-	1	2	Y	Ollitrault et al (2012) BMC Genomics 2012, 13:13
CiC1014-01	SNP	BES	ET096482	IVIA/EPGV/CIRAD	EPGV/CIRAD	EPGV/CIRAD	EPGV/CIRAD	1	-	2	-	-	Y	Ollitrault et al (2012) BMC Genomics 2012, 13:13
CiC1014-03	SNP	BES	ET096482	IVIA/EPGV/CIRAD	EPGV/CIRAD	EPGV/CIRAD	EPGV/CIRAD	-	-	-	-	-	Y	Ollitrault et al (2012) BMC Genomics 2012, 13:13
CiC1020-13	SNP	BES	ET096515	IVIA/EPGV/CIRAD	EPGV/CIRAD	EPGV/CIRAD	EPGV/CIRAD	-	-	-	-	-	Y	Ollitrault et al (2012) BMC Genomics 2012, 13:13
CiC1041-01	SNP	BES	ET096673	IVIA/EPGV/CIRAD	EPGV/CIRAD	EPGV/CIRAD	EPGV/CIRAD	-	-	-	-	-	Y	Ollitrault et al (2012) BMC Genomics 2012, 13:13
CiC1067-02	SNP	BES	ET068908	IVIA/EPGV/CIRAD	EPGV/CIRAD	EPGV/CIRAD	EPGV/CIRAD	-	-	-	-	-	Y	Ollitrault et al (2012) BMC Genomics 2012, 13:13
CiC1067-04	SNP	BES	ET068908	IVIA/EPGV/CIRAD	EPGV/CIRAD	EPGV/CIRAD	EPGV/CIRAD	-	-	-	-	-	Y	Ollitrault et al (2012) BMC Genomics 2012, 13:13
CiC1085-03	SNP	BES	ET069093	IVIA/EPGV/CIRAD	EPGV/CIRAD	EPGV/CIRAD	EPGV/CIRAD	-	2	-	-	-	Y	Ollitrault et al (2012) BMC Genomics 2012, 13:13
CiC1101-02	SNP	BES	ET069248	IVIA/EPGV/CIRAD	EPGV/CIRAD	EPGV/CIRAD	EPGV/CIRAD	-	-	-	1	2	Y	Ollitrault et al (2012) BMC Genomics 2012, 13:13
CiC1119-01	SNP	BES	ET069397	IVIA/EPGV/CIRAD	EPGV/CIRAD	EPGV/CIRAD	EPGV/CIRAD	-	1	-	-	-	Y	Ollitrault et al (2012) BMC Genomics 2012, 13:13
CiC1119-03	SNP	BES	ET069397	IVIA/EPGV/CIRAD	EPGV/CIRAD	EPGV/CIRAD	EPGV/CIRAD	1	1	-	-	-	Y	Ollitrault et al (2012) BMC Genomics 2012, 13:13
CiC1123-01	SNP	BES	ET069455	IVIA/EPGV/CIRAD	EPGV/CIRAD	EPGV/CIRAD	EPGV/CIRAD	-	-	-	-	-	Y	Ollitrault et al (2012) BMC Genomics 2012, 13:13
CiC1123-02	SNP	BES	ET069455	IVIA/EPGV/CIRAD	EPGV/CIRAD	EPGV/CIRAD	EPGV/CIRAD	-	-	-	-	-	Y	Ollitrault et al (2012) BMC Genomics 2012, 13:13
CiC1135-01	SNP	BES	ET069608	IVIA/EPGV/CIRAD	EPGV/CIRAD	EPGV/CIRAD	EPGV/CIRAD	-	-	-	-	-	Y	Ollitrault et al (2012) BMC Genomics 2012, 13:13
CiC1139-02	SNP	BES	ET069638	IVIA/EPGV/CIRAD	EPGV/CIRAD	EPGV/CIRAD	EPGV/CIRAD	-	2	2	1	2	Y	Ollitrault et al (2012) BMC Genomics 2012, 13:13
CiC1155-01	SNP	BES	ET069788	IVIA/EPGV/CIRAD	EPGV/CIRAD	EPGV/CIRAD	EPGV/CIRAD	-	-	-	-	-	Y	Ollitrault et al (2012) BMC Genomics 2012, 13:13
CiC1162-04	SNP	BES	ET069892	IVIA/EPGV/CIRAD	EPGV/CIRAD	EPGV/CIRAD	EPGV/CIRAD	-	-	-	1	2	Y	Ollitrault et al (2012) BMC Genomics 2012, 13:13
CiC1201-01	SNP	BES	ET070451	IVIA/EPGV/CIRAD	EPGV/CIRAD	EPGV/CIRAD	EPGV/CIRAD	-	-	-	-	-	Y	Ollitrault et al (2012) BMC Genomics 2012, 13:13
CiC1203-01	SNP	BES	ET070464	IVIA/EPGV/CIRAD	EPGV/CIRAD	EPGV/CIRAD	EPGV/CIRAD	-	-	-	-	-	Y	Ollitrault et al (2012) BMC Genomics 2012, 13:13
CiC1203-05	SNP	BES	ET070464	IVIA/EPGV/CIRAD	EPGV/CIRAD	EPGV/CIRAD	EPGV/CIRAD	-	2	2	-	-	Y	Ollitrault et al (2012) BMC Genomics 2012, 13:13
CiC1208-01	SNP	BES	ET070547	IVIA/EPGV/CIRAD	EPGV/CIRAD	EPGV/CIRAD	EPGV/CIRAD	-	-	-	-	-	Y	Ollitrault et al (2012) BMC Genomics 2012, 13:13
CiC1208-08	SNP	BES	ET070547	IVIA/EPGV/CIRAD	EPGV/CIRAD	EPGV/CIRAD	EPGV/CIRAD	-	-	-	-	-	Y	Ollitrault et al (2012) BMC Genomics 2012, 13:13
CiC1209-02	SNP	BES	ET070553	IVIA/EPGV/CIRAD	EPGV/CIRAD	EPGV/CIRAD	EPGV/CIRAD	-	-	-	-	2	Y	Ollitrault et al (2012) BMC Genomics 2012, 13:13
CiC1209-04	SNP	BES	ET070553	IVIA/EPGV/CIRAD	EPGV/CIRAD	EPGV/CIRAD	EPGV/CIRAD	-	-	-	-	-	Y	Ollitrault et al (2012) BMC Genomics 2012, 13:13
CiC1213-01	SNP	BES	ET070584	IVIA/EPGV/CIRAD	EPGV/CIRAD	EPGV/CIRAD	EPGV/CIRAD	-	-	-	-	-	Y	Ollitrault et al (2012) BMC Genomics 2012, 13:13
CiC1216-02	SNP	BES	ET070609	IVIA/EPGV/CIRAD	EPGV/CIRAD	EPGV/CIRAD	EPGV/CIRAD	-	-	-	1	2	Y	Ollitrault et al (2012) BMC Genomics 2012, 13:13
CiC1216-04	SNP	BES	ET070609	IVIA/EPGV/CIRAD	EPGV/CIRAD	EPGV/CIRAD	EPGV/CIRAD	-	2	2	-	-	Y	Ollitrault et al (2012) BMC Genomics 2012, 13:13
CiC1229-01	SNP	BES	ET070741	IVIA/EPGV/CIRAD	EPGV/CIRAD	EPGV/CIRAD	EPGV/CIRAD	-	-	-	-	-	Y	Ollitrault et al (2012) BMC Genomics 2012, 13:13
CiC1229-05	SNP	BES	ET070741	IVIA/EPGV/CIRAD	EPGV/CIRAD	EPGV/CIRAD	EPGV/CIRAD	-	-	-	-	-	Y	Ollitrault et al (2012) BMC Genomics 2012, 13:13
CiC1231-05	SNP	BES	ET070755	IVIA/EPGV/CIRAD	EPGV/CIRAD	EPGV/CIRAD	EPGV/CIRAD	-	-	-	-	-	Y	Ollitrault et al (2012) BMC Genomics 2012, 13:13
CiC1251-01	SNP	BES	ET070933	IVIA/EPGV/CIRAD	EPGV/CIRAD	EPGV/CIRAD	EPGV/CIRAD	-	-	-	-	2	Y	Ollitrault et al (2012) BMC Genomics 2012, 13:13
CiC1251-02	SNP	BES	ET070933	IVIA/EPGV/CIRAD	EPGV/CIRAD	EPGV/CIRAD	EPGV/CIRAD	-	-	-	-	-	Y	Ollitrault et al (2012) BMC Genomics 2012, 13:13
CiC1260-01	SNP	BES	ET070978	IVIA/EPGV/CIRAD	EPGV/CIRAD	EPGV/CIRAD	EPGV/CIRAD	-	-	-	-	-	Y	Ollitrault et al (2012) BMC Genomics 2012, 13:13
CiC1288-03	SNP	BES	ET071317	IVIA/EPGV/CIRAD	EPGV/CIRAD	EPGV/CIRAD	EPGV/CIRAD	-	-	-	-	-	Y	Ollitrault et al (2012) BMC Genomics 2012, 13:13
CiC1306-03	SNP	BES	ET071538	IVIA/EPGV/CIRAD	EPGV/CIRAD	EPGV/CIRAD	EPGV/CIRAD	-	-	-	-	-	Y	Ollitrault et al (2012) BMC Genomics 2012, 13:13
CiC1306-05	SNP	BES	ET071538	IVIA/EPGV/CIRAD	EPGV/CIRAD	EPGV/CIRAD	EPGV/CIRAD	-	-	-	1	2	Y	Ollitrault et al (2012) BMC Genomics 2012, 13:13
CiC1313-02	SNP	BES	ET071650	IVIA/EPGV/CIRAD	EPGV/CIRAD	EPGV/CIRAD	EPGV/CIRAD	-	-	-	-	-	Y	Ollitrault et al (2012) BMC Genomics 2012, 13:13
CiC1315-03	SNP	BES	ET090933	IVIA/EPGV/CIRAD	EPGV/CIRAD	EPGV/CIRAD	EPGV/CIRAD	-	-	-	-	-	Y	Ollitrault et al (2012) BMC Genomics 2012, 13:13
CiC1317-02	SNP	BES	ET071678	IVIA/EPGV/CIRAD	EPGV/CIRAD	EPGV/CIRAD	EPGV/CIRAD	-	-	-	-	-	Y	Ollitrault et al (2012) BMC Genomics 2012, 13:13
CiC1317-03	SNP	BES	ET071678	IVIA/EPGV/CIRAD	EPGV/CIRAD	EPGV/CIRAD	EPGV/CIRAD	-	-	-	-	-	Y	Ollitrault et al (2012) BMC Genomics 2012, 13:13
CiC1331-02	SNP	BES	ET071808	IVIA/EPGV/CIRAD	EPGV/CIRAD	EPGV/CIRAD	EPGV/CIRAD	-	-	-	-	-	Y	Ollitrault et al (2012) BMC Genomics 2012, 13:13
CiC1335-12	SNP	BES	ET071895	IVIA/EPGV/CIRAD	EPGV/CIRAD	EPGV/CIRAD	EPGV/CIRAD	-	-	-	-	-	Y	Ollitrault et al (2012) BMC Genomics 2012, 13:13
CiC1341-01	SNP	BES	ET071975	IVIA/EPGV/CIRAD	EPGV/CIRAD	EPGV/CIRAD	EPGV/CIRAD	-	-	-	-	-	Y	Ollitrault et al (2012) BMC Genomics 2012, 13:13
CiC1352-01	SNP	BES	ET072182	IVIA/EPGV/CIRAD	EPGV/CIRAD	EPGV/CIRAD	EPGV/CIRAD	-	-	2	-	2	Y	Ollitrault et al (2012) BMC Genomics 2012, 13:13
CiC1352-06	SNP	BES	ET072182	IVIA/EPGV/CIRAD	EPGV/CIRAD	EPGV/CIRAD	EPGV/CIRAD	-	-	-	-	2	Y	Ollitrault et al (2012) BMC Genomics 2012, 13:13
CiC1368-08	SNP	BES	ET072486	IVIA/EPGV/CIRAD	EPGV/CIRAD	EPGV/CIRAD	EPGV/CIRAD	-	-	-	1	2	Y	Ollitrault et al (2012) BMC Genomics 2012, 13:13
CiC1380-03	SNP	BES	ET072553	IVIA/EPGV/CIRAD	EPGV/CIRAD	EPGV/CIRAD	EPGV/CIRAD	-	-	-	-	-	Y	Ollitrault et al (2012) BMC Genomics 2012, 13:13
CiC1380-05	SNP	BES	ET072553	IVIA/EPGV/CIRAD	EPGV/CIRAD	EPGV/CIRAD	EPGV/CIRAD	-	1	2	-	2	Y	Ollitrault et al (2012) BMC Genomics 2012, 13:13
CiC1386-01	SNP	BES	ET072614	IVIA/EPGV/CIRAD	EPGV/CIRAD	EPGV/CIRAD	EPGV/CIRAD	-	-	-	-	-	Y	Ollitrault et al (2012) BMC Genomics 2012, 13:13
CiC1400-01	SNP	BES	ET072725	IVIA/EPGV/CIRAD	EPGV/CIRAD	EPGV/CIRAD	EPGV/CIRAD	-	-	-	-	-	Y	Ollitrault et al (2012) BMC Genomics 2012, 13:13
CiC1412-01	SNP	BES	ET072834	IVIA/EPGV/CIRAD	EPGV/CIRAD	EPGV/CIRAD	EPGV/CIRAD	-	-	-	-	-	Y	Ollitrault et al (2012) BMC Genomics 2012, 13:13
CiC1417-11	SNP	BES	ET072903	IVIA/EPGV/CIRAD	EPGV/CIRAD	EPGV/CIRAD	EPGV/CIRAD	-	-	-	-	-	Y	Ollitrault et al (2012) BMC Genomics 2012, 13:13
CiC1422-01	SNP	BES	ET072964	IVIA/EPGV/CIRAD	EPGV/CIRAD	EPGV/CIRAD	EPGV/CIRAD	-	-	-	-	-	Y	Ollitrault et al (2012) BMC Genomics 2012, 13:13
CiC1425-03	SNP	BES	ET073013	IVIA/EPGV/CIRAD	EPGV/CIRAD	EPGV/CIRAD	EPGV/CIRAD	-	-	-	-	-	Y	Ollitrault et al (2012) BMC Genomics 2012, 13:13
CiC1426-01	SNP	BES	ET073014	IVIA/EPGV/CIRAD	EPGV/CIRAD	EPGV/CIRAD	EPGV/CIRAD	-	-	-	-	-	Y	Ollitrault et al (2012) BMC Genomics 2012, 13:13
CiC1426-06	SNP	BES	ET073014	IVIA/EPGV/CIRAD	EPGV/CIRAD	EPGV/CIRAD	EPGV/CIRAD	-	-	-	-	-	Y	Ollitrault et al (2012) BMC Genomics 2012, 13:13
CiC1428-01	SNP	BES	ET073031	IVIA/EPGV/CIRAD	EPGV/CIRAD	EPGV/CIRAD	EPGV/CIRAD	-	-	-	-	-	Y	Ollitrault et al (2012) BMC Genomics 2012, 13:13
CiC1428-05	SNP	BES	ET073031	IVIA/EPGV/CIRAD	EPGV/CIRAD	EPGV/CIRAD	EPGV/CIRAD	-	-	-	-	-	Y	Ollitrault et al (2012) BMC Genomics 2012, 13:13
CiC1436-01	SNP	BES	ET073103	IVIA/EPGV/CIRAD	EPGV/CIRAD	EPGV/CIRAD	EPGV/CIRAD	-	-	-	-	-	Y	Ollitrault et al (2012) BMC Genomics 2012, 13:13
CiC1441-01	SNP	BES	ET073162	IVIA/EPGV/CIRAD	EPGV/CIRAD	EPGV/CIRAD	EPGV/CIRAD	-	-	-	-	-	Y	Ollitrault et al (2012) BMC Genomics 2012, 13:13
CiC1441-05	SNP	BES	ET073162	IVIA/EPGV/CIRAD	EPGV/CIRAD	EPGV/CIRAD	EPGV/CIRAD	-	-	-	-	-	Y	Ollitrault et al (2012) BMC Genomics 2012, 13:13
CiC1444-03	SNP	BES	ET073216	IVIA/EPGV/CIRAD	EPGV/CIRAD	EPGV/CIRAD	EPGV/CIRAD	-	-	-	-	-	Y	Ollitrault et al (2012) BMC Genomics 2012, 13:13
CiC1447-07	SNP	BES	ET073250	IVIA/EPGV/CIRAD	EPGV/CIRAD	EPGV/CIRAD	EPGV/CIRAD	-	-	-	-	-	Y	Ollitrault et al (2012) BMC Genomics 2012, 13:13
CiC1451-01	SNP	BES	ET073266	IVIA/EPGV/CIRAD	EPGV/CIRAD	EPGV/CIRAD	EPGV/CIRAD	-	-	-	-	-	Y	Ollitrault et al (2012) BMC Genomics 2012, 13:13
CiC1453-01	SNP	BES	ET073276	IVIA/EPGV/CIRAD	EPGV/CIRAD	EPGV/CIRAD	EPGV/CIRAD	-	-	-	-	-	Y	Ollitrault et al (2012) BMC Genomics 2012, 13:13
CiC1453-02	SNP	BES	ET073276	IVIA/EPGV/CIRAD	EPGV/CIRAD	EPGV/CIRAD	EPGV/CIRAD	-	-	-	-	-	Y	Ollitrault et al (2012) BMC Genomics 2012, 13:13
CiC1459-02	SNP	BES	ET073328	IVIA/EPGV/CIRAD	EPGV/CIRAD	EPGV/CIRAD	EPGV/CIRAD	-	-	-	-	-	Y	Ollitrault et al (2012) BMC Genomics 2012, 13:13
CiC1459-03	SNP	BES	ET073328	IVIA/EPGV/CIRAD	EPGV/CIRAD	EPGV/CIRAD	EPGV/CIRAD	-	-	-	-	-	Y	Ollitrault et al (2012) BMC Genomics 2012, 13:13
CiC1478-01	SNP	BES	ET073546	IVIA/EPGV/CIRAD	EPGV/CIRAD	EPGV/CIRAD	EPGV/CIRAD	-	2	2	-	-	Y	Ollitrault et al (2012) BMC Genomics 2012, 13:13
CiC1478-02	SNP	BES	ET073546	IVIA/EPGV/CIRAD	EPGV/CIRAD	EPGV/CIRAD	EPGV/CIRAD	-	2	2	1	2	Y	Ollitrault et al (2012) BMC Genomics 2012, 13:13
CiC1497-09	SNP	BES	ET073783	IVIA/EPGV/CIRAD	EPGV/CIRAD	EPGV/CIRAD	EPGV/CIRAD	1	2	2	-	-	Y	Ollitrault et al (2012) BMC Genomics 2012, 13:13
CiC1504-01	SNP	BES	ET073858	IVIA/EPGV/CIRAD	EPGV/CIRAD	EPGV/CIRAD	EPGV/CIRAD	-	-	-	-	-	Y	Ollitrault et al (2012) BMC Genomics 2012, 13:13
CiC1505-02	SNP	BES	ET073875	IVIA/EPGV/CIRAD	EPGV/CIRAD	EPGV/CIRAD	EPGV/CIRAD	-	-	-	-	-	Y	Ollitrault et al (2012) BMC Genomics 2012, 13:13
CiC1516-02	SNP	BES	ET073964	IVIA/EPGV/CIRAD	EPGV/CIRAD	EPGV/CIRAD	EPGV/CIRAD	-	-	-	-	-	Y	Ollitrault et al (2012) BMC Genomics 2012, 13:13
CiC1521-01	SNP	BES	ET074016	IVIA/EPGV/CIRAD	EPGV/CIRAD	EPGV/CIRAD	EPGV/CIRAD	-	-	-	1	2	Y	Ollitrault et al (2012) BMC Genomics 2012, 13:13
CiC1525-01	SNP	BES	ET085555	IVIA/EPGV/CIRAD	EPGV/CIRAD	EPGV/CIRAD	EPGV/CIRAD	-	-	-	-	-	Y	Ollitrault et al (2012) BMC Genomics 2012, 13:13
CiC1528-01	SNP	BES	ET074053	IVIA/EPGV/CIRAD	EPGV/CIRAD	EPGV/CIRAD	EPGV/CIRAD	-	-	-	-	-	Y	Ollitrault et al (2012) BMC Genomics 2012, 13:13
CiC1550-01	SNP	BES	ET074229	IVIA/EPGV/CIRAD	EPGV/CIRAD	EPGV/CIRAD	EPGV/CIRAD	-	2	2	-	-	Y	Ollitrault et al (2012) BMC Genomics 2012, 13:13
CiC1550-02	SNP	BES	ET074229	IVIA/EPGV/CIRAD	EPGV/CIRAD	EPGV/CIRAD	EPGV/CIRAD	-	-	-	-	-	Y	Ollitrault et al (2012) BMC Genomics 2012, 13:13
CiC1564-03	SNP	BES	ET074335	IVIA/EPGV/CIRAD	EPGV/CIRAD	EPGV/CIRAD	EPGV/CIRAD	-	-	-	-	-	Y	Ollitrault et al (2012) BMC Genomics 2012, 13:13
CiC1564-06	SNP	BES	ET074335	IVIA/EPGV/CIRAD	EPGV/CIRAD	EPGV/CIRAD	EPGV/CIRAD	-	-	-	-	2	Y	Ollitrault et al (2012) BMC Genomics 2012, 13:13
CiC1596-01	SNP	BES	ET097001	IVIA/EPGV/CIRAD	EPGV/CIRAD	EPGV/CIRAD	EPGV/CIRAD	-	-	-	-	-	Y	Ollitrault et al (2012) BMC Genomics 2012, 13:13
CiC1638-01	SNP	BES	ET097181	IVIA/EPGV/CIRAD	EPGV/CIRAD	EPGV/CIRAD	EPGV/CIRAD	-	-	-	-	-	Y	Ollitrault et al (2012) BMC Genomics 2012, 13:13
CiC1646-05	SNP	BES	ET097202	IVIA/EPGV/CIRAD	EPGV/CIRAD	EPGV/CIRAD	EPGV/CIRAD	-	2	-	1	2	Y	Ollitrault et al (2012) BMC Genomics 2012, 13:13
CiC1646-07	SNP	BES	ET097202	IVIA/EPGV/CIRAD	EPGV/CIRAD	EPGV/CIRAD	EPGV/CIRAD	-	-	-	-	-	Y	Ollitrault et al (2012) BMC Genomics 2012, 13:13
CiC1655-02	SNP	BES	ET097531	IVIA/EPGV/CIRAD	EPGV/CIRAD	EPGV/CIRAD	EPGV/CIRAD	-	-	-	-	-	Y	Ollitrault et al (2012) BMC Genomics 2012, 13:13
CiC1663-05	SNP	BES	ET097254	IVIA/EPGV/CIRAD	EPGV/CIRAD	EPGV/CIRAD	EPGV/CIRAD	-	-	-	-	-	Y	Ollitrault et al (2012) BMC Genomics 2012, 13:13
CiC1697-05	SNP	BES	ET097381	IVIA/EPGV/CIRAD	EPGV/CIRAD	EPGV/CIRAD	EPGV/CIRAD	-	-	-	-	-	Y	Ollitrault et al (2012) BMC Genomics 2012, 13:13
CiC1702-02	SNP	BES	ET100891	IVIA/EPGV/CIRAD	EPGV/CIRAD	EPGV/CIRAD	EPGV/CIRAD	-	-	-	-	-	Y	Ollitrault et al (2012) BMC Genomics 2012, 13:13
CiC1702-03	SNP	BES	ET100891	IVIA/EPGV/CIRAD	EPGV/CIRAD	EPGV/CIRAD	EPGV/CIRAD	-	-	-	-	-	Y	Ollitrault et al (2012) BMC Genomics 2012, 13:13
CiC1723-01	SNP	BES	ET097506	IVIA/EPGV/CIRAD	EPGV/CIRAD	EPGV/CIRAD	EPGV/CIRAD	-	-	-	-	-	Y	Ollitrault et al (2012) BMC Genomics 2012, 13:13
CiC1740-01	SNP	BES	ET097579	IVIA/EPGV/CIRAD	EPGV/CIRAD	EPGV/CIRAD	EPGV/CIRAD	-	-	-	1	2	Y	Ollitrault et al (2012) BMC Genomics 2012, 13:13
CiC1749-04	SNP	BES	ET097636	IVIA/EPGV/CIRAD	EPGV/CIRAD	EPGV/CIRAD	EPGV/CIRAD	-	2	2	-	-	Y	Ollitrault et al (2012) BMC Genomics 2012, 13:13
CiC1749-05	SNP	BES	ET097636	IVIA/EPGV/CIRAD	EPGV/CIRAD	EPGV/CIRAD	EPGV/CIRAD	-	-	-	-	-	Y	Ollitrault et al (2012) BMC Genomics 2012, 13:13
CiC1752-05	SNP	BES	ET097694	IVIA/EPGV/CIRAD	EPGV/CIRAD	EPGV/CIRAD	EPGV/CIRAD	-	-	-	-	-	Y	Ollitrault et al (2012) BMC Genomics 2012, 13:13
CiC1757-02	SNP	BES	ET097717	IVIA/EPGV/CIRAD	EPGV/CIRAD	EPGV/CIRAD	EPGV/CIRAD	-	-	-	-	-	Y	Ollitrault et al (2012) BMC Genomics 2012, 13:13
CiC1757-04	SNP	BES	ET097717	IVIA/EPGV/CIRAD	EPGV/CIRAD	EPGV/CIRAD	EPGV/CIRAD	-	-	-	-	-	Y	Ollitrault et al (2012) BMC Genomics 2012, 13:13
CiC1763-01	SNP	BES	ET097732	IVIA/EPGV/CIRAD	EPGV/CIRAD	EPGV/CIRAD	EPGV/CIRAD	-	-	-	-	-	Y	Ollitrault et al (2012) BMC Genomics 2012, 13:13
CiC1763-03	SNP	BES	ET097732	IVIA/EPGV/CIRAD	EPGV/CIRAD	EPGV/CIRAD	EPGV/CIRAD	-	-	-	-	-	Y	Ollitrault et al (2012) BMC Genomics 2012, 13:13
CiC1766-01	SNP	BES	ET097755	IVIA/EPGV/CIRAD	EPGV/CIRAD	EPGV/CIRAD	EPGV/CIRAD	-	-	-	-	-	Y	Ollitrault et al (2012) BMC Genomics 2012, 13:13
CiC1766-09	SNP	BES	ET097755	IVIA/EPGV/CIRAD	EPGV/CIRAD	EPGV/CIRAD	EPGV/CIRAD	-	-	-	-	-	Y	Ollitrault et al (2012) BMC Genomics 2012, 13:13
CiC1811-02	SNP	BES	ET097958	IVIA/EPGV/CIRAD	EPGV/CIRAD	EPGV/CIRAD	EPGV/CIRAD	-	-	-	-	-	Y	Ollitrault et al (2012) BMC Genomics 2012, 13:13
CiC1812-11	SNP	BES	ET097961	IVIA/EPGV/CIRAD	EPGV/CIRAD	EPGV/CIRAD	EPGV/CIRAD	1	2	-	1	2	Y	Ollitrault et al (2012) BMC Genomics 2012, 13:13
CiC1820-01	SNP	BES	ET097987	IVIA/EPGV/CIRAD	EPGV/CIRAD	EPGV/CIRAD	EPGV/CIRAD	-	-	-	-	-	Y	Ollitrault et al (2012) BMC Genomics 2012, 13:13
CiC1828-05	SNP	BES	ET098007	IVIA/EPGV/CIRAD	EPGV/CIRAD	EPGV/CIRAD	EPGV/CIRAD	-	-	-	1	2	Y	Ollitrault et al (2012) BMC Genomics 2012, 13:13
CiC1858-01	SNP	BES	ET098159	IVIA/EPGV/CIRAD	EPGV/CIRAD	EPGV/CIRAD	EPGV/CIRAD	-	-	-	-	-	Y	Ollitrault et al (2012) BMC Genomics 2012, 13:13
CiC1858-02	SNP	BES	ET098159	IVIA/EPGV/CIRAD	EPGV/CIRAD	EPGV/CIRAD	EPGV/CIRAD	-	-	-	-	-	Y	Ollitrault et al (2012) BMC Genomics 2012, 13:13
CiC1862-01	SNP	BES	ET098191	IVIA/EPGV/CIRAD	EPGV/CIRAD	EPGV/CIRAD	EPGV/CIRAD	-	-	-	-	-	Y	Ollitrault et al (2012) BMC Genomics 2012, 13:13
CiC1868-02	SNP	BES	ET098219	IVIA/EPGV/CIRAD	EPGV/CIRAD	EPGV/CIRAD	EPGV/CIRAD	-	-	-	-	-	Y	Ollitrault et al (2012) BMC Genomics 2012, 13:13
CiC1868-04	SNP	BES	ET098219	IVIA/EPGV/CIRAD	EPGV/CIRAD	EPGV/CIRAD	EPGV/CIRAD	-	-	-	-	-	Y	Ollitrault et al (2012) BMC Genomics 2012, 13:13
CiC1873-02	SNP	BES	ET098245	IVIA/EPGV/CIRAD	EPGV/CIRAD	EPGV/CIRAD	EPGV/CIRAD	-	-	-	-	-	Y	Ollitrault et al (2012) BMC Genomics 2012, 13:13
CiC1873-03	SNP	BES	ET098245	IVIA/EPGV/CIRAD	EPGV/CIRAD	EPGV/CIRAD	EPGV/CIRAD	-	-	-	-	-	Y	Ollitrault et al (2012) BMC Genomics 2012, 13:13
CiC1875-01	SNP	BES	ET098252	IVIA/EPGV/CIRAD	EPGV/CIRAD	EPGV/CIRAD	EPGV/CIRAD	-	-	2	-	-	Y	Ollitrault et al (2012) BMC Genomics 2012, 13:13
CiC1876-02	SNP	BES	ET098254	IVIA/EPGV/CIRAD	EPGV/CIRAD	EPGV/CIRAD	EPGV/CIRAD	-	-	-	-	-	Y	Ollitrault et al (2012) BMC Genomics 2012, 13:13
CiC1876-03	SNP	BES	ET098254	IVIA/EPGV/CIRAD	EPGV/CIRAD	EPGV/CIRAD	EPGV/CIRAD	-	-	-	-	-	Y	Ollitrault et al (2012) BMC Genomics 2012, 13:13
CiC1881-01	SNP	BES	ET098274	IVIA/EPGV/CIRAD	EPGV/CIRAD	EPGV/CIRAD	EPGV/CIRAD	-	-	-	-	-	Y	Ollitrault et al (2012) BMC Genomics 2012, 13:13
CiC1881-03	SNP	BES	ET098274	IVIA/EPGV/CIRAD	EPGV/CIRAD	EPGV/CIRAD	EPGV/CIRAD	-	-	-	-	-	Y	Ollitrault et al (2012) BMC Genomics 2012, 13:13
CiC1884-03	SNP	BES	ET098321	IVIA/EPGV/CIRAD	EPGV/CIRAD	EPGV/CIRAD	EPGV/CIRAD	-	-	-	-	-	Y	Ollitrault et al (2012) BMC Genomics 2012, 13:13
CiC1891-01	SNP	BES	ET098358	IVIA/EPGV/CIRAD	EPGV/CIRAD	EPGV/CIRAD	EPGV/CIRAD	-	-	-	-	-	Y	Ollitrault et al (2012) BMC Genomics 2012, 13:13
CiC1891-02	SNP	BES	ET098358	IVIA/EPGV/CIRAD	EPGV/CIRAD	EPGV/CIRAD	EPGV/CIRAD	-	-	-	-	-	Y	Ollitrault et al (2012) BMC Genomics 2012, 13:13
CiC1897-03	SNP	BES	ET098405	IVIA/EPGV/CIRAD	EPGV/CIRAD	EPGV/CIRAD	EPGV/CIRAD	-	-	-	-	-	Y	Ollitrault et al (2012) BMC Genomics 2012, 13:13
CiC1897-04	SNP	BES	ET098405	IVIA/EPGV/CIRAD	EPGV/CIRAD	EPGV/CIRAD	EPGV/CIRAD	-	-	-	-	-	Y	Ollitrault et al (2012) BMC Genomics 2012, 13:13
CiC1931-04	SNP	BES	ET098592	IVIA/EPGV/CIRAD	EPGV/CIRAD	EPGV/CIRAD	EPGV/CIRAD	-	-	-	-	-	Y	Ollitrault et al (2012) BMC Genomics 2012, 13:13
CiC1945-01	SNP	BES	ET098675	IVIA/EPGV/CIRAD	EPGV/CIRAD	EPGV/CIRAD	EPGV/CIRAD	-	-	-	-	-	Y	Ollitrault et al (2012) BMC Genomics 2012, 13:13
CiC1965-04	SNP	BES	ET098795	IVIA/EPGV/CIRAD	EPGV/CIRAD	EPGV/CIRAD	EPGV/CIRAD	-	-	-	-	-	Y	Ollitrault et al (2012) BMC Genomics 2012, 13:13
CiC1986-04	SNP	BES	ET098909	IVIA/EPGV/CIRAD	EPGV/CIRAD	EPGV/CIRAD	EPGV/CIRAD	1	2	2	1	2	Y	Ollitrault et al (2012) BMC Genomics 2012, 13:13
CiC1991-01	SNP	BES	ET098942	IVIA/EPGV/CIRAD	EPGV/CIRAD	EPGV/CIRAD	EPGV/CIRAD	1	2	2	1	2	Y	Ollitrault et al (2012) BMC Genomics 2012, 13:13
CiC1997-01	SNP	BES	ET098969	IVIA/EPGV/CIRAD	EPGV/CIRAD	EPGV/CIRAD	EPGV/CIRAD	-	2	2	-	2	Y	Ollitrault et al (2012) BMC Genomics 2012, 13:13
CiC1998-02	SNP	BES	ET098977	IVIA/EPGV/CIRAD	EPGV/CIRAD	EPGV/CIRAD	EPGV/CIRAD	-	-	-	-	-	Y	Ollitrault et al (2012) BMC Genomics 2012, 13:13
CiC1998-10	SNP	BES	ET098977	IVIA/EPGV/CIRAD	EPGV/CIRAD	EPGV/CIRAD	EPGV/CIRAD	-	-	-	-	-	Y	Ollitrault et al (2012) BMC Genomics 2012, 13:13
CiC2010-01	SNP	BES	ET099075	IVIA/EPGV/CIRAD	EPGV/CIRAD	EPGV/CIRAD	EPGV/CIRAD	-	-	-	-	-	Y	Ollitrault et al (2012) BMC Genomics 2012, 13:13
CiC2011-02	SNP	BES	ET099076	IVIA/EPGV/CIRAD	EPGV/CIRAD	EPGV/CIRAD	EPGV/CIRAD	-	1	2	1	2	Y	Ollitrault et al (2012) BMC Genomics 2012, 13:13
CiC2011-05	SNP	BES	ET099076	IVIA/EPGV/CIRAD	EPGV/CIRAD	EPGV/CIRAD	EPGV/CIRAD	-	-	-	-	-	Y	Ollitrault et al (2012) BMC Genomics 2012, 13:13
CiC2093-02	SNP	BES	ET099558	IVIA/EPGV/CIRAD	EPGV/CIRAD	EPGV/CIRAD	EPGV/CIRAD	-	-	-	-	-	Y	Ollitrault et al (2012) BMC Genomics 2012, 13:13
CiC2093-03	SNP	BES	ET099558	IVIA/EPGV/CIRAD	EPGV/CIRAD	EPGV/CIRAD	EPGV/CIRAD	1	2	-	-	-	Y	Ollitrault et al (2012) BMC Genomics 2012, 13:13
CiC2110-01	SNP	BES	ET099643	IVIA/EPGV/CIRAD	EPGV/CIRAD	EPGV/CIRAD	EPGV/CIRAD	-	-	-	-	-	Y	Ollitrault et al (2012) BMC Genomics 2012, 13:13
CiC2110-02	SNP	BES	ET099643	IVIA/EPGV/CIRAD	EPGV/CIRAD	EPGV/CIRAD	EPGV/CIRAD	-	-	2	-	-	Y	Ollitrault et al (2012) BMC Genomics 2012, 13:13
CiC2126-14	SNP	BES	ET072600	IVIA/EPGV/CIRAD	EPGV/CIRAD	EPGV/CIRAD	EPGV/CIRAD	-	-	-	-	-	Y	Ollitrault et al (2012) BMC Genomics 2012, 13:13
CiC2128-01	SNP	BES	ET111354	IVIA/EPGV/CIRAD	EPGV/CIRAD	EPGV/CIRAD	EPGV/CIRAD	-	-	-	-	-	Y	Ollitrault et al (2012) BMC Genomics 2012, 13:13
CiC2151-02	SNP	BES	ET099903	IVIA/EPGV/CIRAD	EPGV/CIRAD	EPGV/CIRAD	EPGV/CIRAD	-	-	-	1	2	Y	Ollitrault et al (2012) BMC Genomics 2012, 13:13
CiC2151-03	SNP	BES	ET099903	IVIA/EPGV/CIRAD	EPGV/CIRAD	EPGV/CIRAD	EPGV/CIRAD	-	-	-	-	-	Y	Ollitrault et al (2012) BMC Genomics 2012, 13:13
CiC2159-01	SNP	BES	ET099951	IVIA/EPGV/CIRAD	EPGV/CIRAD	EPGV/CIRAD	EPGV/CIRAD	-	2	1	-	-	Y	Ollitrault et al (2012) BMC Genomics 2012, 13:13
CiC2167-02	SNP	BES	ET099996	IVIA/EPGV/CIRAD	EPGV/CIRAD	EPGV/CIRAD	EPGV/CIRAD	1	2	2	-	2	Y	Ollitrault et al (2012) BMC Genomics 2012, 13:13
CiC2172-07	SNP	BES	ET100033	IVIA/EPGV/CIRAD	EPGV/CIRAD	EPGV/CIRAD	EPGV/CIRAD	-	-	-	-	-	Y	Ollitrault et al (2012) BMC Genomics 2012, 13:13
CiC2373-01	SNP	BES	ET102811	IVIA/EPGV/CIRAD	EPGV/CIRAD	EPGV/CIRAD	EPGV/CIRAD	-	-	-	1	2	Y	Ollitrault et al (2012) BMC Genomics 2012, 13:13
CiC2387-01	SNP	BES	ET101194	IVIA/EPGV/CIRAD	EPGV/CIRAD	EPGV/CIRAD	EPGV/CIRAD	-	-	-	-	-	Y	Ollitrault et al (2012) BMC Genomics 2012, 13:13
CiC2401-02	SNP	BES	ET101266	IVIA/EPGV/CIRAD	EPGV/CIRAD	EPGV/CIRAD	EPGV/CIRAD	-	-	-	-	-	Y	Ollitrault et al (2012) BMC Genomics 2012, 13:13
CiC2401-05	SNP	BES	ET101266	IVIA/EPGV/CIRAD	EPGV/CIRAD	EPGV/CIRAD	EPGV/CIRAD	-	-	-	-	-	Y	Ollitrault et al (2012) BMC Genomics 2012, 13:13
CiC2406-01	SNP	BES	ET101302	IVIA/EPGV/CIRAD	EPGV/CIRAD	EPGV/CIRAD	EPGV/CIRAD	-	-	-	-	-	Y	Ollitrault et al (2012) BMC Genomics 2012, 13:13
CiC2414-01	SNP	BES	ET101372	IVIA/EPGV/CIRAD	EPGV/CIRAD	EPGV/CIRAD	EPGV/CIRAD	-	-	-	-	-	Y	Ollitrault et al (2012) BMC Genomics 2012, 13:13
CiC2414-02	SNP	BES	ET101372	IVIA/EPGV/CIRAD	EPGV/CIRAD	EPGV/CIRAD	EPGV/CIRAD	-	-	-	-	-	Y	Ollitrault et al (2012) BMC Genomics 2012, 13:13
CiC2417-04	SNP	BES	ET101382	IVIA/EPGV/CIRAD	EPGV/CIRAD	EPGV/CIRAD	EPGV/CIRAD	-	-	-	-	-	Y	Ollitrault et al (2012) BMC Genomics 2012, 13:13
CiC2417-07	SNP	BES	ET101382	IVIA/EPGV/CIRAD	EPGV/CIRAD	EPGV/CIRAD	EPGV/CIRAD	1	2	2	-	-	Y	Ollitrault et al (2012) BMC Genomics 2012, 13:13
CiC2424-01	SNP	BES	ET101408	IVIA/EPGV/CIRAD	EPGV/CIRAD	EPGV/CIRAD	EPGV/CIRAD	-	-	-	-	-	Y	Ollitrault et al (2012) BMC Genomics 2012, 13:13
CiC2424-02	SNP	BES	ET101408	IVIA/EPGV/CIRAD	EPGV/CIRAD	EPGV/CIRAD	EPGV/CIRAD	-	-	-	-	-	Y	Ollitrault et al (2012) BMC Genomics 2012, 13:13
CiC2431-01	SNP	BES	ET101441	IVIA/EPGV/CIRAD	EPGV/CIRAD	EPGV/CIRAD	EPGV/CIRAD	-	-	-	-	-	Y	Ollitrault et al (2012) BMC Genomics 2012, 13:13
CiC2434-01	SNP	BES	ET101452	IVIA/EPGV/CIRAD	EPGV/CIRAD	EPGV/CIRAD	EPGV/CIRAD	-	-	-	-	-	Y	Ollitrault et al (2012) BMC Genomics 2012, 13:13
CiC2458-02	SNP	BES	ET101556	IVIA/EPGV/CIRAD	EPGV/CIRAD	EPGV/CIRAD	EPGV/CIRAD	-	1	1	-	-	Y	Ollitrault et al (2012) BMC Genomics 2012, 13:13
CiC2470-01	SNP	BES	ET101627	IVIA/EPGV/CIRAD	EPGV/CIRAD	EPGV/CIRAD	EPGV/CIRAD	-	-	-	-	-	Y	Ollitrault et al (2012) BMC Genomics 2012, 13:13
CiC2472-03	SNP	BES	ET101643	IVIA/EPGV/CIRAD	EPGV/CIRAD	EPGV/CIRAD	EPGV/CIRAD	-	-	-	-	-	Y	Ollitrault et al (2012) BMC Genomics 2012, 13:13
CiC2494-02	SNP	BES	ET101797	IVIA/EPGV/CIRAD	EPGV/CIRAD	EPGV/CIRAD	EPGV/CIRAD	1	2	2	1	2	Y	Ollitrault et al (2012) BMC Genomics 2012, 13:13
CiC2506-01	SNP	BES	ET101882	IVIA/EPGV/CIRAD	EPGV/CIRAD	EPGV/CIRAD	EPGV/CIRAD	-	-	-	-	-	Y	Ollitrault et al (2012) BMC Genomics 2012, 13:13
CiC2507-01	SNP	BES	ET101888	IVIA/EPGV/CIRAD	EPGV/CIRAD	EPGV/CIRAD	EPGV/CIRAD	-	2	-	-	-	Y	Ollitrault et al (2012) BMC Genomics 2012, 13:13
CiC2507-03	SNP	BES	ET101888	IVIA/EPGV/CIRAD	EPGV/CIRAD	EPGV/CIRAD	EPGV/CIRAD	-	-	2	-	-	Y	Ollitrault et al (2012) BMC Genomics 2012, 13:13
CiC2510-03	SNP	BES	ET101907	IVIA/EPGV/CIRAD	EPGV/CIRAD	EPGV/CIRAD	EPGV/CIRAD	-	-	-	-	-	Y	Ollitrault et al (2012) BMC Genomics 2012, 13:13
CiC2510-08	SNP	BES	ET101907	IVIA/EPGV/CIRAD	EPGV/CIRAD	EPGV/CIRAD	EPGV/CIRAD	-	-	-	-	-	Y	Ollitrault et al (2012) BMC Genomics 2012, 13:13
CiC2518-02	SNP	BES	ET101955	IVIA/EPGV/CIRAD	EPGV/CIRAD	EPGV/CIRAD	EPGV/CIRAD	-	-	-	-	-	Y	Ollitrault et al (2012) BMC Genomics 2012, 13:13
CiC2518-04	SNP	BES	ET101955	IVIA/EPGV/CIRAD	EPGV/CIRAD	EPGV/CIRAD	EPGV/CIRAD	-	-	-	-	-	Y	Ollitrault et al (2012) BMC Genomics 2012, 13:13
CiC2524-01	SNP	BES	ET074558	IVIA/EPGV/CIRAD	EPGV/CIRAD	EPGV/CIRAD	EPGV/CIRAD	-	-	-	-	-	Y	Ollitrault et al (2012) BMC Genomics 2012, 13:13
CiC2524-04	SNP	BES	ET074558	IVIA/EPGV/CIRAD	EPGV/CIRAD	EPGV/CIRAD	EPGV/CIRAD	-	-	-	-	-	Y	Ollitrault et al (2012) BMC Genomics 2012, 13:13
CiC2525-03	SNP	BES	ET074574	IVIA/EPGV/CIRAD	EPGV/CIRAD	EPGV/CIRAD	EPGV/CIRAD	-	-	-	-	-	Y	Ollitrault et al (2012) BMC Genomics 2012, 13:13
CiC2525-08	SNP	BES	ET074574	IVIA/EPGV/CIRAD	EPGV/CIRAD	EPGV/CIRAD	EPGV/CIRAD	-	-	-	1	2	Y	Ollitrault et al (2012) BMC Genomics 2012, 13:13
CiC2532-01	SNP	BES	ET074630	IVIA/EPGV/CIRAD	EPGV/CIRAD	EPGV/CIRAD	EPGV/CIRAD	-	-	-	-	-	Y	Ollitrault et al (2012) BMC Genomics 2012, 13:13
CiC2532-04	SNP	BES	ET074630	IVIA/EPGV/CIRAD	EPGV/CIRAD	EPGV/CIRAD	EPGV/CIRAD	-	-	-	-	2	Y	Ollitrault et al (2012) BMC Genomics 2012, 13:13
CiC2533-03	SNP	BES	ET074631	IVIA/EPGV/CIRAD	EPGV/CIRAD	EPGV/CIRAD	EPGV/CIRAD	-	-	-	-	-	Y	Ollitrault et al (2012) BMC Genomics 2012, 13:13
CiC2533-06	SNP	BES	ET074631	IVIA/EPGV/CIRAD	EPGV/CIRAD	EPGV/CIRAD	EPGV/CIRAD	-	-	-	-	-	Y	Ollitrault et al (2012) BMC Genomics 2012, 13:13
CiC2538-01	SNP	BES	ET074654	IVIA/EPGV/CIRAD	EPGV/CIRAD	EPGV/CIRAD	EPGV/CIRAD	-	-	-	-	-	Y	Ollitrault et al (2012) BMC Genomics 2012, 13:13
CiC2553-01	SNP	BES	ET074838	IVIA/EPGV/CIRAD	EPGV/CIRAD	EPGV/CIRAD	EPGV/CIRAD	-	-	-	-	-	Y	Ollitrault et al (2012) BMC Genomics 2012, 13:13
CiC2573-01	SNP	BES	ET074969	IVIA/EPGV/CIRAD	EPGV/CIRAD	EPGV/CIRAD	EPGV/CIRAD	1	2	-	-	-	Y	Ollitrault et al (2012) BMC Genomics 2012, 13:13
CiC2579-02	SNP	BES	ET075024	IVIA/EPGV/CIRAD	EPGV/CIRAD	EPGV/CIRAD	EPGV/CIRAD	-	-	-	-	-	Y	Ollitrault et al (2012) BMC Genomics 2012, 13:13
CiC2590-10	SNP	BES	ET075123	IVIA/EPGV/CIRAD	EPGV/CIRAD	EPGV/CIRAD	EPGV/CIRAD	1	2	2	1	2	Y	Ollitrault et al (2012) BMC Genomics 2012, 13:13
CiC2590-11	SNP	BES	ET075123	IVIA/EPGV/CIRAD	EPGV/CIRAD	EPGV/CIRAD	EPGV/CIRAD	-	-	1	-	-	Y	Ollitrault et al (2012) BMC Genomics 2012, 13:13
CiC2612-02	SNP	BES	ET102019	IVIA/EPGV/CIRAD	EPGV/CIRAD	EPGV/CIRAD	EPGV/CIRAD	-	-	-	-	-	Y	Ollitrault et al (2012) BMC Genomics 2012, 13:13
CiC2612-05	SNP	BES	ET102019	IVIA/EPGV/CIRAD	EPGV/CIRAD	EPGV/CIRAD	EPGV/CIRAD	-	-	-	-	-	Y	Ollitrault et al (2012) BMC Genomics 2012, 13:13
CiC2625-10	SNP	BES	ET102099	IVIA/EPGV/CIRAD	EPGV/CIRAD	EPGV/CIRAD	EPGV/CIRAD	-	-	-	-	-	Y	Ollitrault et al (2012) BMC Genomics 2012, 13:13
CiC2635-04	SNP	BES	ET102138	IVIA/EPGV/CIRAD	EPGV/CIRAD	EPGV/CIRAD	EPGV/CIRAD	-	-	-	-	-	Y	Ollitrault et al (2012) BMC Genomics 2012, 13:13
CiC2635-06	SNP	BES	ET102138	IVIA/EPGV/CIRAD	EPGV/CIRAD	EPGV/CIRAD	EPGV/CIRAD	-	2	2	-	-	Y	Ollitrault et al (2012) BMC Genomics 2012, 13:13
CiC2644-01	SNP	BES	ET102170	IVIA/EPGV/CIRAD	EPGV/CIRAD	EPGV/CIRAD	EPGV/CIRAD	-	-	-	-	-	Y	Ollitrault et al (2012) BMC Genomics 2012, 13:13
CiC2644-02	SNP	BES	ET102170	IVIA/EPGV/CIRAD	EPGV/CIRAD	EPGV/CIRAD	EPGV/CIRAD	-	2	2	-	2	Y	Ollitrault et al (2012) BMC Genomics 2012, 13:13
CiC2647-03	SNP	BES	ET102187	IVIA/EPGV/CIRAD	EPGV/CIRAD	EPGV/CIRAD	EPGV/CIRAD	-	-	-	-	-	Y	Ollitrault et al (2012) BMC Genomics 2012, 13:13
CiC2648-01	SNP	BES	ET102038	IVIA/EPGV/CIRAD	EPGV/CIRAD	EPGV/CIRAD	EPGV/CIRAD	-	-	-	-	-	Y	Ollitrault et al (2012) BMC Genomics 2012, 13:13
CiC2648-03	SNP	BES	ET102038	IVIA/EPGV/CIRAD	EPGV/CIRAD	EPGV/CIRAD	EPGV/CIRAD	-	-	-	-	-	Y	Ollitrault et al (2012) BMC Genomics 2012, 13:13
CiC2672-02	SNP	BES	ET102324	IVIA/EPGV/CIRAD	EPGV/CIRAD	EPGV/CIRAD	EPGV/CIRAD	-	-	-	-	-	Y	Ollitrault et al (2012) BMC Genomics 2012, 13:13
CiC2689-05	SNP	BES	ET102413	IVIA/EPGV/CIRAD	EPGV/CIRAD	EPGV/CIRAD	EPGV/CIRAD	-	-	-	-	-	Y	Ollitrault et al (2012) BMC Genomics 2012, 13:13
CiC2693-01	SNP	BES	ET102435	IVIA/EPGV/CIRAD	EPGV/CIRAD	EPGV/CIRAD	EPGV/CIRAD	-	-	-	-	2	Y	Ollitrault et al (2012) BMC Genomics 2012, 13:13
CiC2699-01	SNP	BES	ET102479	IVIA/EPGV/CIRAD	EPGV/CIRAD	EPGV/CIRAD	EPGV/CIRAD	-	-	-	-	-	Y	Ollitrault et al (2012) BMC Genomics 2012, 13:13
CiC2700-01	SNP	BES	ET102491	IVIA/EPGV/CIRAD	EPGV/CIRAD	EPGV/CIRAD	EPGV/CIRAD	-	-	-	-	-	Y	Ollitrault et al (2012) BMC Genomics 2012, 13:13
CiC2708-04	SNP	BES	ET102561	IVIA/EPGV/CIRAD	EPGV/CIRAD	EPGV/CIRAD	EPGV/CIRAD	-	-	-	-	-	Y	Ollitrault et al (2012) BMC Genomics 2012, 13:13
CiC2708-08	SNP	BES	ET102561	IVIA/EPGV/CIRAD	EPGV/CIRAD	EPGV/CIRAD	EPGV/CIRAD	-	-	-	-	-	Y	Ollitrault et al (2012) BMC Genomics 2012, 13:13
CiC2709-01	SNP	BES	ET102573	IVIA/EPGV/CIRAD	EPGV/CIRAD	EPGV/CIRAD	EPGV/CIRAD	-	-	-	-	-	Y	Ollitrault et al (2012) BMC Genomics 2012, 13:13
CiC2768-01	SNP	BES	ET102921	IVIA/EPGV/CIRAD	EPGV/CIRAD	EPGV/CIRAD	EPGV/CIRAD	-	2	2	-	-	Y	Ollitrault et al (2012) BMC Genomics 2012, 13:13
CiC2788-09	SNP	BES	ET102932	IVIA/EPGV/CIRAD	EPGV/CIRAD	EPGV/CIRAD	EPGV/CIRAD	-	-	-	-	-	Y	Ollitrault et al (2012) BMC Genomics 2012, 13:13
CiC2790-02	SNP	BES	ET103116	IVIA/EPGV/CIRAD	EPGV/CIRAD	EPGV/CIRAD	EPGV/CIRAD	-	-	-	-	-	Y	Ollitrault et al (2012) BMC Genomics 2012, 13:13
CiC2790-03	SNP	BES	ET103116	IVIA/EPGV/CIRAD	EPGV/CIRAD	EPGV/CIRAD	EPGV/CIRAD	-	2	2	1	2	Y	Ollitrault et al (2012) BMC Genomics 2012, 13:13
CiC2797-03	SNP	BES	ET103153	IVIA/EPGV/CIRAD	EPGV/CIRAD	EPGV/CIRAD	EPGV/CIRAD	-	-	-	1	2	Y	Ollitrault et al (2012) BMC Genomics 2012, 13:13
CiC2804-01	SNP	BES	ET103213	IVIA/EPGV/CIRAD	EPGV/CIRAD	EPGV/CIRAD	EPGV/CIRAD	-	-	-	-	-	Y	Ollitrault et al (2012) BMC Genomics 2012, 13:13
CiC2809-01	SNP	BES	ET103228	IVIA/EPGV/CIRAD	EPGV/CIRAD	EPGV/CIRAD	EPGV/CIRAD	-	2	2	-	2	Y	Ollitrault et al (2012) BMC Genomics 2012, 13:13
CiC2809-02	SNP	BES	ET103228	IVIA/EPGV/CIRAD	EPGV/CIRAD	EPGV/CIRAD	EPGV/CIRAD	-	-	-	-	-	Y	Ollitrault et al (2012) BMC Genomics 2012, 13:13
CiC2810-01	SNP	BES	ET103230	IVIA/EPGV/CIRAD	EPGV/CIRAD	EPGV/CIRAD	EPGV/CIRAD	-	-	-	-	-	Y	Ollitrault et al (2012) BMC Genomics 2012, 13:13
CiC2810-02	SNP	BES	ET103230	IVIA/EPGV/CIRAD	EPGV/CIRAD	EPGV/CIRAD	EPGV/CIRAD	-	-	-	-	-	Y	Ollitrault et al (2012) BMC Genomics 2012, 13:13
CiC2815-04	SNP	BES	ET103290	IVIA/EPGV/CIRAD	EPGV/CIRAD	EPGV/CIRAD	EPGV/CIRAD	-	-	-	-	-	Y	Ollitrault et al (2012) BMC Genomics 2012, 13:13
CiC2824-01	SNP	BES	ET103336	IVIA/EPGV/CIRAD	EPGV/CIRAD	EPGV/CIRAD	EPGV/CIRAD	-	-	-	-	-	Y	Ollitrault et al (2012) BMC Genomics 2012, 13:13
CiC2824-04	SNP	BES	ET103336	IVIA/EPGV/CIRAD	EPGV/CIRAD	EPGV/CIRAD	EPGV/CIRAD	-	1	1	1	2	Y	Ollitrault et al (2012) BMC Genomics 2012, 13:13
CiC2840-01	SNP	BES	ET103429	IVIA/EPGV/CIRAD	EPGV/CIRAD	EPGV/CIRAD	EPGV/CIRAD	-	-	-	-	-	Y	Ollitrault et al (2012) BMC Genomics 2012, 13:13
CiC2900-04	SNP	BES	ET103742	IVIA/EPGV/CIRAD	EPGV/CIRAD	EPGV/CIRAD	EPGV/CIRAD	-	-	-	-	-	Y	Ollitrault et al (2012) BMC Genomics 2012, 13:13
CiC2900-06	SNP	BES	ET103742	IVIA/EPGV/CIRAD	EPGV/CIRAD	EPGV/CIRAD	EPGV/CIRAD	-	-	-	-	-	Y	Ollitrault et al (2012) BMC Genomics 2012, 13:13
CiC2903-05	SNP	BES	ET103759	IVIA/EPGV/CIRAD	EPGV/CIRAD	EPGV/CIRAD	EPGV/CIRAD	-	-	-	-	-	Y	Ollitrault et al (2012) BMC Genomics 2012, 13:13
CiC2931-01	SNP	BES	ET103961	IVIA/EPGV/CIRAD	EPGV/CIRAD	EPGV/CIRAD	EPGV/CIRAD	-	-	-	-	-	Y	Ollitrault et al (2012) BMC Genomics 2012, 13:13
CiC2931-05	SNP	BES	ET103961	IVIA/EPGV/CIRAD	EPGV/CIRAD	EPGV/CIRAD	EPGV/CIRAD	-	-	-	-	-	Y	Ollitrault et al (2012) BMC Genomics 2012, 13:13
CiC2938-02	SNP	BES	ET104017	IVIA/EPGV/CIRAD	EPGV/CIRAD	EPGV/CIRAD	EPGV/CIRAD	-	-	2	-	-	Y	Ollitrault et al (2012) BMC Genomics 2012, 13:13
CiC2945-01	SNP	BES	ET076174	IVIA/EPGV/CIRAD	EPGV/CIRAD	EPGV/CIRAD	EPGV/CIRAD	-	-	-	-	-	Y	Ollitrault et al (2012) BMC Genomics 2012, 13:13
CiC2945-10	SNP	BES	ET076174	IVIA/EPGV/CIRAD	EPGV/CIRAD	EPGV/CIRAD	EPGV/CIRAD	-	-	-	1	2	Y	Ollitrault et al (2012) BMC Genomics 2012, 13:13
CiC2985-01	SNP	BES	ET104310	IVIA/EPGV/CIRAD	EPGV/CIRAD	EPGV/CIRAD	EPGV/CIRAD	-	-	-	-	-	Y	Ollitrault et al (2012) BMC Genomics 2012, 13:13
CiC2994-01	SNP	BES	ET104371	IVIA/EPGV/CIRAD	EPGV/CIRAD	EPGV/CIRAD	EPGV/CIRAD	-	-	-	-	-	Y	Ollitrault et al (2012) BMC Genomics 2012, 13:13
CiC3005-01	SNP	BES	ET104424	IVIA/EPGV/CIRAD	EPGV/CIRAD	EPGV/CIRAD	EPGV/CIRAD	-	-	-	-	-	Y	Ollitrault et al (2012) BMC Genomics 2012, 13:13
CiC3056-02	SNP	BES	ET075329	IVIA/EPGV/CIRAD	EPGV/CIRAD	EPGV/CIRAD	EPGV/CIRAD	-	-	-	-	-	Y	Ollitrault et al (2012) BMC Genomics 2012, 13:13
CiC3056-07	SNP	BES	ET075329	IVIA/EPGV/CIRAD	EPGV/CIRAD	EPGV/CIRAD	EPGV/CIRAD	1	-	2	-	-	Y	Ollitrault et al (2012) BMC Genomics 2012, 13:13
CiC3074-02	SNP	BES	ET075402	IVIA/EPGV/CIRAD	EPGV/CIRAD	EPGV/CIRAD	EPGV/CIRAD	-	-	-	-	-	Y	Ollitrault et al (2012) BMC Genomics 2012, 13:13
CiC3087-02	SNP	BES	ET075446	IVIA/EPGV/CIRAD	EPGV/CIRAD	EPGV/CIRAD	EPGV/CIRAD	-	-	-	-	-	Y	Ollitrault et al (2012) BMC Genomics 2012, 13:13
CiC3096-02	SNP	BES	ET075468	IVIA/EPGV/CIRAD	EPGV/CIRAD	EPGV/CIRAD	EPGV/CIRAD	-	-	-	-	-	Y	Ollitrault et al (2012) BMC Genomics 2012, 13:13
CiC3153-01	SNP	BES	ET075645	IVIA/EPGV/CIRAD	EPGV/CIRAD	EPGV/CIRAD	EPGV/CIRAD	-	-	-	-	-	Y	Ollitrault et al (2012) BMC Genomics 2012, 13:13
CiC3189-10	SNP	BES	ET114005	IVIA/EPGV/CIRAD	EPGV/CIRAD	EPGV/CIRAD	EPGV/CIRAD	-	-	-	-	-	Y	Ollitrault et al (2012) BMC Genomics 2012, 13:13
CiC3202-03	SNP	BES	ET075824	IVIA/EPGV/CIRAD	EPGV/CIRAD	EPGV/CIRAD	EPGV/CIRAD	-	-	-	-	-	Y	Ollitrault et al (2012) BMC Genomics 2012, 13:13
CiC3225-01	SNP	BES	ET075927	IVIA/EPGV/CIRAD	EPGV/CIRAD	EPGV/CIRAD	EPGV/CIRAD	-	2	2	1	2	Y	Ollitrault et al (2012) BMC Genomics 2012, 13:13
CiC3234-02	SNP	BES	ET075975	IVIA/EPGV/CIRAD	EPGV/CIRAD	EPGV/CIRAD	EPGV/CIRAD	-	-	-	-	-	Y	Ollitrault et al (2012) BMC Genomics 2012, 13:13
CiC3248-01	SNP	BES	ET076086	IVIA/EPGV/CIRAD	EPGV/CIRAD	EPGV/CIRAD	EPGV/CIRAD	-	-	-	-	-	Y	Ollitrault et al (2012) BMC Genomics 2012, 13:13
CiC3248-06	SNP	BES	ET076086	IVIA/EPGV/CIRAD	EPGV/CIRAD	EPGV/CIRAD	EPGV/CIRAD	-	-	-	-	-	Y	Ollitrault et al (2012) BMC Genomics 2012, 13:13
CiC3258-02	SNP	BES	ET080108	IVIA/EPGV/CIRAD	EPGV/CIRAD	EPGV/CIRAD	EPGV/CIRAD	-	-	-	-	-	Y	Ollitrault et al (2012) BMC Genomics 2012, 13:13
CiC3258-03	SNP	BES	ET080108	IVIA/EPGV/CIRAD	EPGV/CIRAD	EPGV/CIRAD	EPGV/CIRAD	-	-	-	-	-	Y	Ollitrault et al (2012) BMC Genomics 2012, 13:13
CiC3261-01	SNP	BES	ET076206	IVIA/EPGV/CIRAD	EPGV/CIRAD	EPGV/CIRAD	EPGV/CIRAD	-	1	-	-	2	Y	Ollitrault et al (2012) BMC Genomics 2012, 13:13
CiC3261-02	SNP	BES	ET076206	IVIA/EPGV/CIRAD	EPGV/CIRAD	EPGV/CIRAD	EPGV/CIRAD	-	-	-	-	2	Y	Ollitrault et al (2012) BMC Genomics 2012, 13:13
CiC3275-02	SNP	BES	ET076356	IVIA/EPGV/CIRAD	EPGV/CIRAD	EPGV/CIRAD	EPGV/CIRAD	-	2	2	-	-	Y	Ollitrault et al (2012) BMC Genomics 2012, 13:13
CiC3276-02	SNP	BES	ET076358	IVIA/EPGV/CIRAD	EPGV/CIRAD	EPGV/CIRAD	EPGV/CIRAD	-	-	-	-	-	Y	Ollitrault et al (2012) BMC Genomics 2012, 13:13
CiC3289-08	SNP	BES	ET076463	IVIA/EPGV/CIRAD	EPGV/CIRAD	EPGV/CIRAD	EPGV/CIRAD	-	-	-	-	-	Y	Ollitrault et al (2012) BMC Genomics 2012, 13:13
CiC3289-11	SNP	BES	ET076463	IVIA/EPGV/CIRAD	EPGV/CIRAD	EPGV/CIRAD	EPGV/CIRAD	-	-	-	-	-	Y	Ollitrault et al (2012) BMC Genomics 2012, 13:13
CiC3302-04	SNP	BES	ET076581	IVIA/EPGV/CIRAD	EPGV/CIRAD	EPGV/CIRAD	EPGV/CIRAD	-	-	1	-	-	Y	Ollitrault et al (2012) BMC Genomics 2012, 13:13
CiC3315-01	SNP	BES	ET076686	IVIA/EPGV/CIRAD	EPGV/CIRAD	EPGV/CIRAD	EPGV/CIRAD	-	2	-	-	-	Y	Ollitrault et al (2012) BMC Genomics 2012, 13:13
CiC3334-01	SNP	BES	ET076817	IVIA/EPGV/CIRAD	EPGV/CIRAD	EPGV/CIRAD	EPGV/CIRAD	-	-	-	-	-	Y	Ollitrault et al (2012) BMC Genomics 2012, 13:13
CiC3334-03	SNP	BES	ET076817	IVIA/EPGV/CIRAD	EPGV/CIRAD	EPGV/CIRAD	EPGV/CIRAD	-	-	-	-	-	Y	Ollitrault et al (2012) BMC Genomics 2012, 13:13
CiC3349-01	SNP	BES	ET076913	IVIA/EPGV/CIRAD	EPGV/CIRAD	EPGV/CIRAD	EPGV/CIRAD	-	-	-	-	2	Y	Ollitrault et al (2012) BMC Genomics 2012, 13:13
CiC3352-01	SNP	BES	ET076930	IVIA/EPGV/CIRAD	EPGV/CIRAD	EPGV/CIRAD	EPGV/CIRAD	-	-	-	-	-	Y	Ollitrault et al (2012) BMC Genomics 2012, 13:13
CiC3352-02	SNP	BES	ET076930	IVIA/EPGV/CIRAD	EPGV/CIRAD	EPGV/CIRAD	EPGV/CIRAD	-	2	2	1	2	Y	Ollitrault et al (2012) BMC Genomics 2012, 13:13
CiC3361-04	SNP	BES	ET076974	IVIA/EPGV/CIRAD	EPGV/CIRAD	EPGV/CIRAD	EPGV/CIRAD	-	-	2	1	2	Y	Ollitrault et al (2012) BMC Genomics 2012, 13:13
CiC3367-06	SNP	BES	ET077052	IVIA/EPGV/CIRAD	EPGV/CIRAD	EPGV/CIRAD	EPGV/CIRAD	1	-	2	-	-	Y	Ollitrault et al (2012) BMC Genomics 2012, 13:13
CiC3388-01	SNP	BES	ET077204	IVIA/EPGV/CIRAD	EPGV/CIRAD	EPGV/CIRAD	EPGV/CIRAD	-	-	-	-	-	Y	Ollitrault et al (2012) BMC Genomics 2012, 13:13
CiC3394-01	SNP	BES	ET077225	IVIA/EPGV/CIRAD	EPGV/CIRAD	EPGV/CIRAD	EPGV/CIRAD	-	-	-	-	-	Y	Ollitrault et al (2012) BMC Genomics 2012, 13:13
CiC3395-01	SNP	BES	ET077246	IVIA/EPGV/CIRAD	EPGV/CIRAD	EPGV/CIRAD	EPGV/CIRAD	-	1	-	-	-	Y	Ollitrault et al (2012) BMC Genomics 2012, 13:13
CiC3401-01	SNP	BES	ET077271	IVIA/EPGV/CIRAD	EPGV/CIRAD	EPGV/CIRAD	EPGV/CIRAD	-	-	-	-	-	Y	Ollitrault et al (2012) BMC Genomics 2012, 13:13
CiC3426-03	SNP	BES	ET077454	IVIA/EPGV/CIRAD	EPGV/CIRAD	EPGV/CIRAD	EPGV/CIRAD	-	-	-	-	-	Y	Ollitrault et al (2012) BMC Genomics 2012, 13:13
CiC3426-04	SNP	BES	ET077454	IVIA/EPGV/CIRAD	EPGV/CIRAD	EPGV/CIRAD	EPGV/CIRAD	-	-	-	-	-	Y	Ollitrault et al (2012) BMC Genomics 2012, 13:13
CiC3431-03	SNP	BES	ET077493	IVIA/EPGV/CIRAD	EPGV/CIRAD	EPGV/CIRAD	EPGV/CIRAD	-	-	-	-	-	Y	Ollitrault et al (2012) BMC Genomics 2012, 13:13
CiC3431-06	SNP	BES	ET077493	IVIA/EPGV/CIRAD	EPGV/CIRAD	EPGV/CIRAD	EPGV/CIRAD	-	-	-	-	-	Y	Ollitrault et al (2012) BMC Genomics 2012, 13:13
CiC3437-02	SNP	BES	ET077521	IVIA/EPGV/CIRAD	EPGV/CIRAD	EPGV/CIRAD	EPGV/CIRAD	-	-	-	-	-	Y	Ollitrault et al (2012) BMC Genomics 2012, 13:13
CiC3437-07	SNP	BES	ET077521	IVIA/EPGV/CIRAD	EPGV/CIRAD	EPGV/CIRAD	EPGV/CIRAD	-	-	-	-	-	Y	Ollitrault et al (2012) BMC Genomics 2012, 13:13
CiC3440-07	SNP	BES	ET077539	IVIA/EPGV/CIRAD	EPGV/CIRAD	EPGV/CIRAD	EPGV/CIRAD	-	1	1	-	-	Y	Ollitrault et al (2012) BMC Genomics 2012, 13:13
CiC3448-06	SNP	BES	ET077592	IVIA/EPGV/CIRAD	EPGV/CIRAD	EPGV/CIRAD	EPGV/CIRAD	-	2	2	1	2	Y	Ollitrault et al (2012) BMC Genomics 2012, 13:13
CiC3448-07	SNP	BES	ET077592	IVIA/EPGV/CIRAD	EPGV/CIRAD	EPGV/CIRAD	EPGV/CIRAD	-	-	-	-	-	Y	Ollitrault et al (2012) BMC Genomics 2012, 13:13
CiC3452-03	SNP	BES	ET077604	IVIA/EPGV/CIRAD	EPGV/CIRAD	EPGV/CIRAD	EPGV/CIRAD	-	2	2	-	-	Y	Ollitrault et al (2012) BMC Genomics 2012, 13:13
CiC3457-01	SNP	BES	ET077634	IVIA/EPGV/CIRAD	EPGV/CIRAD	EPGV/CIRAD	EPGV/CIRAD	-	-	-	-	-	Y	Ollitrault et al (2012) BMC Genomics 2012, 13:13
CiC3459-03	SNP	BES	ET077645	IVIA/EPGV/CIRAD	EPGV/CIRAD	EPGV/CIRAD	EPGV/CIRAD	-	-	-	-	-	Y	Ollitrault et al (2012) BMC Genomics 2012, 13:13
CiC3468-02	SNP	BES	ET077753	IVIA/EPGV/CIRAD	EPGV/CIRAD	EPGV/CIRAD	EPGV/CIRAD	-	-	-	1	2	Y	Ollitrault et al (2012) BMC Genomics 2012, 13:13
CiC3474-02	SNP	BES	ET077830	IVIA/EPGV/CIRAD	EPGV/CIRAD	EPGV/CIRAD	EPGV/CIRAD	-	-	-	-	-	Y	Ollitrault et al (2012) BMC Genomics 2012, 13:13
CiC3492-10	SNP	BES	ET078010	IVIA/EPGV/CIRAD	EPGV/CIRAD	EPGV/CIRAD	EPGV/CIRAD	-	-	-	-	-	Y	Ollitrault et al (2012) BMC Genomics 2012, 13:13
CiC3492-12	SNP	BES	ET078010	IVIA/EPGV/CIRAD	EPGV/CIRAD	EPGV/CIRAD	EPGV/CIRAD	-	-	-	-	-	Y	Ollitrault et al (2012) BMC Genomics 2012, 13:13
CiC3503-01	SNP	BES	ET078137	IVIA/EPGV/CIRAD	EPGV/CIRAD	EPGV/CIRAD	EPGV/CIRAD	-	-	-	-	2	Y	Ollitrault et al (2012) BMC Genomics 2012, 13:13
CiC3503-02	SNP	BES	ET078137	IVIA/EPGV/CIRAD	EPGV/CIRAD	EPGV/CIRAD	EPGV/CIRAD	-	-	-	-	-	Y	Ollitrault et al (2012) BMC Genomics 2012, 13:13
CiC3508-04	SNP	BES	ET078166	IVIA/EPGV/CIRAD	EPGV/CIRAD	EPGV/CIRAD	EPGV/CIRAD	-	-	-	-	-	Y	Ollitrault et al (2012) BMC Genomics 2012, 13:13
CiC3518-01	SNP	BES	ET078206	IVIA/EPGV/CIRAD	EPGV/CIRAD	EPGV/CIRAD	EPGV/CIRAD	-	2	2	-	-	Y	Ollitrault et al (2012) BMC Genomics 2012, 13:13
CiC3518-03	SNP	BES	ET078206	IVIA/EPGV/CIRAD	EPGV/CIRAD	EPGV/CIRAD	EPGV/CIRAD	-	-	-	-	-	Y	Ollitrault et al (2012) BMC Genomics 2012, 13:13
CiC3519-01	SNP	BES	ET078212	IVIA/EPGV/CIRAD	EPGV/CIRAD	EPGV/CIRAD	EPGV/CIRAD	-	-	-	-	-	Y	Ollitrault et al (2012) BMC Genomics 2012, 13:13
CiC3519-04	SNP	BES	ET078212	IVIA/EPGV/CIRAD	EPGV/CIRAD	EPGV/CIRAD	EPGV/CIRAD	-	-	-	-	-	Y	Ollitrault et al (2012) BMC Genomics 2012, 13:13
CiC3532-01	SNP	BES	ET078273	IVIA/EPGV/CIRAD	EPGV/CIRAD	EPGV/CIRAD	EPGV/CIRAD	-	-	-	-	-	Y	Ollitrault et al (2012) BMC Genomics 2012, 13:13
CiC3532-02	SNP	BES	ET078273	IVIA/EPGV/CIRAD	EPGV/CIRAD	EPGV/CIRAD	EPGV/CIRAD	-	-	-	-	2	Y	Ollitrault et al (2012) BMC Genomics 2012, 13:13
CiC3536-01	SNP	BES	ET078291	IVIA/EPGV/CIRAD	EPGV/CIRAD	EPGV/CIRAD	EPGV/CIRAD	-	-	-	-	2	Y	Ollitrault et al (2012) BMC Genomics 2012, 13:13
CiC3541-14	SNP	BES	ET078329	IVIA/EPGV/CIRAD	EPGV/CIRAD	EPGV/CIRAD	EPGV/CIRAD	1	-	2	-	-	Y	Ollitrault et al (2012) BMC Genomics 2012, 13:13
CiC3546-04	SNP	BES	ET078389	IVIA/EPGV/CIRAD	EPGV/CIRAD	EPGV/CIRAD	EPGV/CIRAD	-	-	-	-	-	Y	Ollitrault et al (2012) BMC Genomics 2012, 13:13
CiC3546-06	SNP	BES	ET078389	IVIA/EPGV/CIRAD	EPGV/CIRAD	EPGV/CIRAD	EPGV/CIRAD	-	2	2	-	-	Y	Ollitrault et al (2012) BMC Genomics 2012, 13:13
CiC3563-01	SNP	BES	ET078499	IVIA/EPGV/CIRAD	EPGV/CIRAD	EPGV/CIRAD	EPGV/CIRAD	-	-	-	1	2	Y	Ollitrault et al (2012) BMC Genomics 2012, 13:13
CiC3567-02	SNP	BES	ET078568	IVIA/EPGV/CIRAD	EPGV/CIRAD	EPGV/CIRAD	EPGV/CIRAD	-	2	2	-	-	Y	Ollitrault et al (2012) BMC Genomics 2012, 13:13
CiC3567-04	SNP	BES	ET078568	IVIA/EPGV/CIRAD	EPGV/CIRAD	EPGV/CIRAD	EPGV/CIRAD	-	2	2	-	-	Y	Ollitrault et al (2012) BMC Genomics 2012, 13:13
CiC3573-01	SNP	BES	ET078601	IVIA/EPGV/CIRAD	EPGV/CIRAD	EPGV/CIRAD	EPGV/CIRAD	-	2	2	-	-	Y	Ollitrault et al (2012) BMC Genomics 2012, 13:13
CiC3573-05	SNP	BES	ET078601	IVIA/EPGV/CIRAD	EPGV/CIRAD	EPGV/CIRAD	EPGV/CIRAD	-	-	-	-	-	Y	Ollitrault et al (2012) BMC Genomics 2012, 13:13
CiC3575-04	SNP	BES	ET078622	IVIA/EPGV/CIRAD	EPGV/CIRAD	EPGV/CIRAD	EPGV/CIRAD	-	-	-	-	-	Y	Ollitrault et al (2012) BMC Genomics 2012, 13:13
CiC3576-01	SNP	BES	ET078623	IVIA/EPGV/CIRAD	EPGV/CIRAD	EPGV/CIRAD	EPGV/CIRAD	-	-	-	-	-	Y	Ollitrault et al (2012) BMC Genomics 2012, 13:13
CiC3579-06	SNP	BES	ET078666	IVIA/EPGV/CIRAD	EPGV/CIRAD	EPGV/CIRAD	EPGV/CIRAD	-	-	-	-	-	Y	Ollitrault et al (2012) BMC Genomics 2012, 13:13
CiC3621-01	SNP	BES	ET078897	IVIA/EPGV/CIRAD	EPGV/CIRAD	EPGV/CIRAD	EPGV/CIRAD	-	-	-	-	-	Y	Ollitrault et al (2012) BMC Genomics 2012, 13:13
CiC3650-01	SNP	BES	ET079045	IVIA/EPGV/CIRAD	EPGV/CIRAD	EPGV/CIRAD	EPGV/CIRAD	1	2	2	1	2	Y	Ollitrault et al (2012) BMC Genomics 2012, 13:13
CiC3653-01	SNP	BES	ET079073	IVIA/EPGV/CIRAD	EPGV/CIRAD	EPGV/CIRAD	EPGV/CIRAD	-	-	-	-	-	Y	Ollitrault et al (2012) BMC Genomics 2012, 13:13
CiC3653-02	SNP	BES	ET079073	IVIA/EPGV/CIRAD	EPGV/CIRAD	EPGV/CIRAD	EPGV/CIRAD	-	-	-	-	-	Y	Ollitrault et al (2012) BMC Genomics 2012, 13:13
CiC3664-08	SNP	BES	ET079178	IVIA/EPGV/CIRAD	EPGV/CIRAD	EPGV/CIRAD	EPGV/CIRAD	1	-	-	-	-	Y	Ollitrault et al (2012) BMC Genomics 2012, 13:13
CiC3674-01	SNP	BES	ET079224	IVIA/EPGV/CIRAD	EPGV/CIRAD	EPGV/CIRAD	EPGV/CIRAD	-	-	-	-	-	Y	Ollitrault et al (2012) BMC Genomics 2012, 13:13
CiC3674-02	SNP	BES	ET079224	IVIA/EPGV/CIRAD	EPGV/CIRAD	EPGV/CIRAD	EPGV/CIRAD	-	-	-	-	-	Y	Ollitrault et al (2012) BMC Genomics 2012, 13:13
CiC3712-01	SNP	BES	ET079481	IVIA/EPGV/CIRAD	EPGV/CIRAD	EPGV/CIRAD	EPGV/CIRAD	-	-	-	-	-	Y	Ollitrault et al (2012) BMC Genomics 2012, 13:13
CiC3712-04	SNP	BES	ET079481	IVIA/EPGV/CIRAD	EPGV/CIRAD	EPGV/CIRAD	EPGV/CIRAD	-	-	-	-	-	Y	Ollitrault et al (2012) BMC Genomics 2012, 13:13
CiC3736-01	SNP	BES	ET079631	IVIA/EPGV/CIRAD	EPGV/CIRAD	EPGV/CIRAD	EPGV/CIRAD	-	-	-	-	-	Y	Ollitrault et al (2012) BMC Genomics 2012, 13:13
CiC3736-09	SNP	BES	ET079631	IVIA/EPGV/CIRAD	EPGV/CIRAD	EPGV/CIRAD	EPGV/CIRAD	-	-	-	-	-	Y	Ollitrault et al (2012) BMC Genomics 2012, 13:13
CiC3738-13	SNP	BES	ET079641	IVIA/EPGV/CIRAD	EPGV/CIRAD	EPGV/CIRAD	EPGV/CIRAD	-	-	-	1	2	Y	Ollitrault et al (2012) BMC Genomics 2012, 13:13
CiC3739-01	SNP	BES	ET079646	IVIA/EPGV/CIRAD	EPGV/CIRAD	EPGV/CIRAD	EPGV/CIRAD	-	-	-	-	-	Y	Ollitrault et al (2012) BMC Genomics 2012, 13:13
CiC3739-02	SNP	BES	ET079646	IVIA/EPGV/CIRAD	EPGV/CIRAD	EPGV/CIRAD	EPGV/CIRAD	-	-	-	1	2	Y	Ollitrault et al (2012) BMC Genomics 2012, 13:13
CiC3740-01	SNP	BES	ET079647	IVIA/EPGV/CIRAD	EPGV/CIRAD	EPGV/CIRAD	EPGV/CIRAD	-	2	2	-	-	Y	Ollitrault et al (2012) BMC Genomics 2012, 13:13
CiC3740-02	SNP	BES	ET079647	IVIA/EPGV/CIRAD	EPGV/CIRAD	EPGV/CIRAD	EPGV/CIRAD	-	2	2	-	-	Y	Ollitrault et al (2012) BMC Genomics 2012, 13:13
CiC3742-04	SNP	BES	ET079662	IVIA/EPGV/CIRAD	EPGV/CIRAD	EPGV/CIRAD	EPGV/CIRAD	-	1	1	-	-	Y	Ollitrault et al (2012) BMC Genomics 2012, 13:13
CiC3773-01	SNP	BES	ET079838	IVIA/EPGV/CIRAD	EPGV/CIRAD	EPGV/CIRAD	EPGV/CIRAD	-	-	-	1	2	Y	Ollitrault et al (2012) BMC Genomics 2012, 13:13
CiC3780-06	SNP	BES	ET079894	IVIA/EPGV/CIRAD	EPGV/CIRAD	EPGV/CIRAD	EPGV/CIRAD	-	-	-	-	-	Y	Ollitrault et al (2012) BMC Genomics 2012, 13:13
CiC3801-02	SNP	BES	ET080017	IVIA/EPGV/CIRAD	EPGV/CIRAD	EPGV/CIRAD	EPGV/CIRAD	-	-	-	-	-	Y	Ollitrault et al (2012) BMC Genomics 2012, 13:13
CiC3801-03	SNP	BES	ET080017	IVIA/EPGV/CIRAD	EPGV/CIRAD	EPGV/CIRAD	EPGV/CIRAD	-	-	-	-	-	Y	Ollitrault et al (2012) BMC Genomics 2012, 13:13
CiC3807-04	SNP	BES	ET080054	IVIA/EPGV/CIRAD	EPGV/CIRAD	EPGV/CIRAD	EPGV/CIRAD	-	-	-	-	-	Y	Ollitrault et al (2012) BMC Genomics 2012, 13:13
CiC3807-06	SNP	BES	ET080054	IVIA/EPGV/CIRAD	EPGV/CIRAD	EPGV/CIRAD	EPGV/CIRAD	1	-	2	1	2	Y	Ollitrault et al (2012) BMC Genomics 2012, 13:13
CiC3809-01	SNP	BES	ET080057	IVIA/EPGV/CIRAD	EPGV/CIRAD	EPGV/CIRAD	EPGV/CIRAD	-	-	-	-	2	Y	Ollitrault et al (2012) BMC Genomics 2012, 13:13
CiC3830-03	SNP	BES	ET102101	IVIA/EPGV/CIRAD	EPGV/CIRAD	EPGV/CIRAD	EPGV/CIRAD	-	-	-	-	-	Y	Ollitrault et al (2012) BMC Genomics 2012, 13:13
CiC3863-02	SNP	BES	ET080385	IVIA/EPGV/CIRAD	EPGV/CIRAD	EPGV/CIRAD	EPGV/CIRAD	-	-	-	-	-	Y	Ollitrault et al (2012) BMC Genomics 2012, 13:13
CiC3873-02	SNP	BES	ET080475	IVIA/EPGV/CIRAD	EPGV/CIRAD	EPGV/CIRAD	EPGV/CIRAD	-	-	-	-	-	Y	Ollitrault et al (2012) BMC Genomics 2012, 13:13
CiC3873-03	SNP	BES	ET080475	IVIA/EPGV/CIRAD	EPGV/CIRAD	EPGV/CIRAD	EPGV/CIRAD	-	-	-	-	-	Y	Ollitrault et al (2012) BMC Genomics 2012, 13:13
CiC3879-02	SNP	BES	ET080517	IVIA/EPGV/CIRAD	EPGV/CIRAD	EPGV/CIRAD	EPGV/CIRAD	-	-	-	1	2	Y	Ollitrault et al (2012) BMC Genomics 2012, 13:13
CiC3890-02	SNP	BES	ET104569	IVIA/EPGV/CIRAD	EPGV/CIRAD	EPGV/CIRAD	EPGV/CIRAD	-	-	-	-	-	Y	Ollitrault et al (2012) BMC Genomics 2012, 13:13
CiC3910-08	SNP	BES	ET104739	IVIA/EPGV/CIRAD	EPGV/CIRAD	EPGV/CIRAD	EPGV/CIRAD	-	-	-	-	-	Y	Ollitrault et al (2012) BMC Genomics 2012, 13:13
CiC3918-06	SNP	BES	ET104786	IVIA/EPGV/CIRAD	EPGV/CIRAD	EPGV/CIRAD	EPGV/CIRAD	-	2	2	-	-	Y	Ollitrault et al (2012) BMC Genomics 2012, 13:13
CiC3931-01	SNP	BES	ET104845	IVIA/EPGV/CIRAD	EPGV/CIRAD	EPGV/CIRAD	EPGV/CIRAD	-	-	-	-	-	Y	Ollitrault et al (2012) BMC Genomics 2012, 13:13
CiC3931-04	SNP	BES	ET104845	IVIA/EPGV/CIRAD	EPGV/CIRAD	EPGV/CIRAD	EPGV/CIRAD	-	-	-	-	-	Y	Ollitrault et al (2012) BMC Genomics 2012, 13:13
CiC3946-01	SNP	BES	ET104932	IVIA/EPGV/CIRAD	EPGV/CIRAD	EPGV/CIRAD	EPGV/CIRAD	-	-	-	1	2	Y	Ollitrault et al (2012) BMC Genomics 2012, 13:13
CiC3946-03	SNP	BES	ET104932	IVIA/EPGV/CIRAD	EPGV/CIRAD	EPGV/CIRAD	EPGV/CIRAD	-	-	-	-	-	Y	Ollitrault et al (2012) BMC Genomics 2012, 13:13
CiC3948-03	SNP	BES	ET104940	IVIA/EPGV/CIRAD	EPGV/CIRAD	EPGV/CIRAD	EPGV/CIRAD	-	-	-	-	-	Y	Ollitrault et al (2012) BMC Genomics 2012, 13:13
CiC3948-04	SNP	BES	ET104940	IVIA/EPGV/CIRAD	EPGV/CIRAD	EPGV/CIRAD	EPGV/CIRAD	-	-	-	-	-	Y	Ollitrault et al (2012) BMC Genomics 2012, 13:13
CiC3959-01	SNP	BES	ET104989	IVIA/EPGV/CIRAD	EPGV/CIRAD	EPGV/CIRAD	EPGV/CIRAD	-	-	-	-	-	Y	Ollitrault et al (2012) BMC Genomics 2012, 13:13
CiC3959-10	SNP	BES	ET104989	IVIA/EPGV/CIRAD	EPGV/CIRAD	EPGV/CIRAD	EPGV/CIRAD	-	-	1	-	2	Y	Ollitrault et al (2012) BMC Genomics 2012, 13:13
CiC3965-05	SNP	BES	ET105035	IVIA/EPGV/CIRAD	EPGV/CIRAD	EPGV/CIRAD	EPGV/CIRAD	-	-	-	-	-	Y	Ollitrault et al (2012) BMC Genomics 2012, 13:13
CiC4015-02	SNP	BES	ET105366	IVIA/EPGV/CIRAD	EPGV/CIRAD	EPGV/CIRAD	EPGV/CIRAD	-	-	-	-	-	Y	Ollitrault et al (2012) BMC Genomics 2012, 13:13
CiC4015-03	SNP	BES	ET105366	IVIA/EPGV/CIRAD	EPGV/CIRAD	EPGV/CIRAD	EPGV/CIRAD	-	-	-	-	-	Y	Ollitrault et al (2012) BMC Genomics 2012, 13:13
CiC4033-01	SNP	BES	ET105470	IVIA/EPGV/CIRAD	EPGV/CIRAD	EPGV/CIRAD	EPGV/CIRAD	-	-	-	-	-	Y	Ollitrault et al (2012) BMC Genomics 2012, 13:13
CiC4043-03	SNP	BES	ET105530	IVIA/EPGV/CIRAD	EPGV/CIRAD	EPGV/CIRAD	EPGV/CIRAD	-	-	-	-	-	Y	Ollitrault et al (2012) BMC Genomics 2012, 13:13
CiC4043-05	SNP	BES	ET105530	IVIA/EPGV/CIRAD	EPGV/CIRAD	EPGV/CIRAD	EPGV/CIRAD	-	-	-	-	-	Y	Ollitrault et al (2012) BMC Genomics 2012, 13:13
CiC4048-01	SNP	BES	ET105560	IVIA/EPGV/CIRAD	EPGV/CIRAD	EPGV/CIRAD	EPGV/CIRAD	-	-	-	-	-	Y	Ollitrault et al (2012) BMC Genomics 2012, 13:13
CiC4094-01	SNP	BES	ET105773	IVIA/EPGV/CIRAD	EPGV/CIRAD	EPGV/CIRAD	EPGV/CIRAD	-	-	-	-	-	Y	Ollitrault et al (2012) BMC Genomics 2012, 13:13
CiC4094-04	SNP	BES	ET105773	IVIA/EPGV/CIRAD	EPGV/CIRAD	EPGV/CIRAD	EPGV/CIRAD	-	-	-	-	-	Y	Ollitrault et al (2012) BMC Genomics 2012, 13:13
CiC4112-02	SNP	BES	ET105373	IVIA/EPGV/CIRAD	EPGV/CIRAD	EPGV/CIRAD	EPGV/CIRAD	-	-	-	-	-	Y	Ollitrault et al (2012) BMC Genomics 2012, 13:13
CiC4112-05	SNP	BES	ET105373	IVIA/EPGV/CIRAD	EPGV/CIRAD	EPGV/CIRAD	EPGV/CIRAD	-	-	-	-	-	Y	Ollitrault et al (2012) BMC Genomics 2012, 13:13
CiC4114-01	SNP	BES	ET105926	IVIA/EPGV/CIRAD	EPGV/CIRAD	EPGV/CIRAD	EPGV/CIRAD	-	-	-	-	-	Y	Ollitrault et al (2012) BMC Genomics 2012, 13:13
CiC4120-01	SNP	BES	ET105443	IVIA/EPGV/CIRAD	EPGV/CIRAD	EPGV/CIRAD	EPGV/CIRAD	-	-	-	-	-	Y	Ollitrault et al (2012) BMC Genomics 2012, 13:13
CiC4122-04	SNP	BES	ET105986	IVIA/EPGV/CIRAD	EPGV/CIRAD	EPGV/CIRAD	EPGV/CIRAD	-	-	-	-	-	Y	Ollitrault et al (2012) BMC Genomics 2012, 13:13
CiC4122-11	SNP	BES	ET105986	IVIA/EPGV/CIRAD	EPGV/CIRAD	EPGV/CIRAD	EPGV/CIRAD	-	-	-	-	-	Y	Ollitrault et al (2012) BMC Genomics 2012, 13:13
CiC4125-01	SNP	BES	ET106008	IVIA/EPGV/CIRAD	EPGV/CIRAD	EPGV/CIRAD	EPGV/CIRAD	-	-	-	-	-	Y	Ollitrault et al (2012) BMC Genomics 2012, 13:13
CiC4125-03	SNP	BES	ET106008	IVIA/EPGV/CIRAD	EPGV/CIRAD	EPGV/CIRAD	EPGV/CIRAD	-	-	-	-	-	Y	Ollitrault et al (2012) BMC Genomics 2012, 13:13
CiC4131-01	SNP	BES	ET106056	IVIA/EPGV/CIRAD	EPGV/CIRAD	EPGV/CIRAD	EPGV/CIRAD	-	-	-	-	-	Y	Ollitrault et al (2012) BMC Genomics 2012, 13:13
CiC4152-02	SNP	BES	ET106182	IVIA/EPGV/CIRAD	EPGV/CIRAD	EPGV/CIRAD	EPGV/CIRAD	-	-	-	-	-	Y	Ollitrault et al (2012) BMC Genomics 2012, 13:13
CiC4152-10	SNP	BES	ET106182	IVIA/EPGV/CIRAD	EPGV/CIRAD	EPGV/CIRAD	EPGV/CIRAD	-	-	-	-	-	Y	Ollitrault et al (2012) BMC Genomics 2012, 13:13
CiC4155-01	SNP	BES	ET106216	IVIA/EPGV/CIRAD	EPGV/CIRAD	EPGV/CIRAD	EPGV/CIRAD	-	-	-	-	-	Y	Ollitrault et al (2012) BMC Genomics 2012, 13:13
CiC4172-01	SNP	BES	ET106320	IVIA/EPGV/CIRAD	EPGV/CIRAD	EPGV/CIRAD	EPGV/CIRAD	-	-	-	-	-	Y	Ollitrault et al (2012) BMC Genomics 2012, 13:13
CiC4175-06	SNP	BES	ET106338	IVIA/EPGV/CIRAD	EPGV/CIRAD	EPGV/CIRAD	EPGV/CIRAD	-	-	-	-	-	Y	Ollitrault et al (2012) BMC Genomics 2012, 13:13
CiC4175-08	SNP	BES	ET106338	IVIA/EPGV/CIRAD	EPGV/CIRAD	EPGV/CIRAD	EPGV/CIRAD	-	-	-	-	-	Y	Ollitrault et al (2012) BMC Genomics 2012, 13:13
CiC4209-02	SNP	BES	ET106579	IVIA/EPGV/CIRAD	EPGV/CIRAD	EPGV/CIRAD	EPGV/CIRAD	-	-	-	-	2	Y	Ollitrault et al (2012) BMC Genomics 2012, 13:13
CiC4225-01	SNP	BES	ET106716	IVIA/EPGV/CIRAD	EPGV/CIRAD	EPGV/CIRAD	EPGV/CIRAD	-	-	-	-	-	Y	Ollitrault et al (2012) BMC Genomics 2012, 13:13
CiC4240-04	SNP	BES	ET106812	IVIA/EPGV/CIRAD	EPGV/CIRAD	EPGV/CIRAD	EPGV/CIRAD	-	-	-	-	-	Y	Ollitrault et al (2012) BMC Genomics 2012, 13:13
CiC4240-08	SNP	BES	ET106812	IVIA/EPGV/CIRAD	EPGV/CIRAD	EPGV/CIRAD	EPGV/CIRAD	-	-	-	-	-	Y	Ollitrault et al (2012) BMC Genomics 2012, 13:13
CiC4244-02	SNP	BES	ET106847	IVIA/EPGV/CIRAD	EPGV/CIRAD	EPGV/CIRAD	EPGV/CIRAD	-	-	-	-	-	Y	Ollitrault et al (2012) BMC Genomics 2012, 13:13
CiC4255-03	SNP	BES	ET106907	IVIA/EPGV/CIRAD	EPGV/CIRAD	EPGV/CIRAD	EPGV/CIRAD	-	-	-	-	-	Y	Ollitrault et al (2012) BMC Genomics 2012, 13:13
CiC4303-01	SNP	BES	ET107192	IVIA/EPGV/CIRAD	EPGV/CIRAD	EPGV/CIRAD	EPGV/CIRAD	-	-	-	-	2	Y	Ollitrault et al (2012) BMC Genomics 2012, 13:13
CiC4310-01	SNP	BES	ET107219	IVIA/EPGV/CIRAD	EPGV/CIRAD	EPGV/CIRAD	EPGV/CIRAD	-	-	-	-	2	Y	Ollitrault et al (2012) BMC Genomics 2012, 13:13
CiC4310-05	SNP	BES	ET107219	IVIA/EPGV/CIRAD	EPGV/CIRAD	EPGV/CIRAD	EPGV/CIRAD	-	-	-	-	-	Y	Ollitrault et al (2012) BMC Genomics 2012, 13:13
CiC4315-05	SNP	BES	ET107292	IVIA/EPGV/CIRAD	EPGV/CIRAD	EPGV/CIRAD	EPGV/CIRAD	-	-	-	-	-	Y	Ollitrault et al (2012) BMC Genomics 2012, 13:13
CiC4338-01	SNP	BES	ET107433	IVIA/EPGV/CIRAD	EPGV/CIRAD	EPGV/CIRAD	EPGV/CIRAD	-	-	-	-	-	Y	Ollitrault et al (2012) BMC Genomics 2012, 13:13
CiC4356-02	SNP	BES	ET107540	IVIA/EPGV/CIRAD	EPGV/CIRAD	EPGV/CIRAD	EPGV/CIRAD	-	-	-	-	-	Y	Ollitrault et al (2012) BMC Genomics 2012, 13:13
CiC4356-06	SNP	BES	ET107540	IVIA/EPGV/CIRAD	EPGV/CIRAD	EPGV/CIRAD	EPGV/CIRAD	-	-	-	-	2	Y	Ollitrault et al (2012) BMC Genomics 2012, 13:13
CiC4359-02	SNP	BES	ET107562	IVIA/EPGV/CIRAD	EPGV/CIRAD	EPGV/CIRAD	EPGV/CIRAD	-	-	-	-	-	Y	Ollitrault et al (2012) BMC Genomics 2012, 13:13
CiC4365-24	SNP	BES	ET107581	IVIA/EPGV/CIRAD	EPGV/CIRAD	EPGV/CIRAD	EPGV/CIRAD	-	-	-	-	-	Y	Ollitrault et al (2012) BMC Genomics 2012, 13:13
CiC4368-01	SNP	BES	ET107602	IVIA/EPGV/CIRAD	EPGV/CIRAD	EPGV/CIRAD	EPGV/CIRAD	-	-	-	-	-	Y	Ollitrault et al (2012) BMC Genomics 2012, 13:13
CiC4370-02	SNP	BES	ET107615	IVIA/EPGV/CIRAD	EPGV/CIRAD	EPGV/CIRAD	EPGV/CIRAD	-	-	-	-	-	Y	Ollitrault et al (2012) BMC Genomics 2012, 13:13
CiC4383-01	SNP	BES	ET111715	IVIA/EPGV/CIRAD	EPGV/CIRAD	EPGV/CIRAD	EPGV/CIRAD	-	-	-	-	-	Y	Ollitrault et al (2012) BMC Genomics 2012, 13:13
CiC4383-03	SNP	BES	ET111715	IVIA/EPGV/CIRAD	EPGV/CIRAD	EPGV/CIRAD	EPGV/CIRAD	-	-	-	-	-	Y	Ollitrault et al (2012) BMC Genomics 2012, 13:13
CiC4385-01	SNP	BES	ET107713	IVIA/EPGV/CIRAD	EPGV/CIRAD	EPGV/CIRAD	EPGV/CIRAD	-	-	-	-	-	Y	Ollitrault et al (2012) BMC Genomics 2012, 13:13
CiC4385-07	SNP	BES	ET107713	IVIA/EPGV/CIRAD	EPGV/CIRAD	EPGV/CIRAD	EPGV/CIRAD	-	-	-	-	-	Y	Ollitrault et al (2012) BMC Genomics 2012, 13:13
CiC4406-01	SNP	BES	ET107867	IVIA/EPGV/CIRAD	EPGV/CIRAD	EPGV/CIRAD	EPGV/CIRAD	-	-	-	-	-	Y	Ollitrault et al (2012) BMC Genomics 2012, 13:13
CiC4412-13	SNP	BES	ET107888	IVIA/EPGV/CIRAD	EPGV/CIRAD	EPGV/CIRAD	EPGV/CIRAD	-	-	-	-	-	Y	Ollitrault et al (2012) BMC Genomics 2012, 13:13
CiC4415-01	SNP	BES	ET107906	IVIA/EPGV/CIRAD	EPGV/CIRAD	EPGV/CIRAD	EPGV/CIRAD	-	-	-	-	-	Y	Ollitrault et al (2012) BMC Genomics 2012, 13:13
CiC4436-01	SNP	BES	ET108095	IVIA/EPGV/CIRAD	EPGV/CIRAD	EPGV/CIRAD	EPGV/CIRAD	-	-	-	-	-	Y	Ollitrault et al (2012) BMC Genomics 2012, 13:13
CiC4436-04	SNP	BES	ET108095	IVIA/EPGV/CIRAD	EPGV/CIRAD	EPGV/CIRAD	EPGV/CIRAD	-	-	-	-	-	Y	Ollitrault et al (2012) BMC Genomics 2012, 13:13
CiC4440-01	SNP	BES	ET078811	IVIA/EPGV/CIRAD	EPGV/CIRAD	EPGV/CIRAD	EPGV/CIRAD	-	-	-	-	-	Y	Ollitrault et al (2012) BMC Genomics 2012, 13:13
CiC4440-03	SNP	BES	ET078811	IVIA/EPGV/CIRAD	EPGV/CIRAD	EPGV/CIRAD	EPGV/CIRAD	-	-	-	-	-	Y	Ollitrault et al (2012) BMC Genomics 2012, 13:13
CiC4446-01	SNP	BES	ET108151	IVIA/EPGV/CIRAD	EPGV/CIRAD	EPGV/CIRAD	EPGV/CIRAD	-	-	-	-	-	Y	Ollitrault et al (2012) BMC Genomics 2012, 13:13
CiC4465-08	SNP	BES	ET108294	IVIA/EPGV/CIRAD	EPGV/CIRAD	EPGV/CIRAD	EPGV/CIRAD	-	-	-	-	-	Y	Ollitrault et al (2012) BMC Genomics 2012, 13:13
CiC4473-01	SNP	BES	ET084241	IVIA/EPGV/CIRAD	EPGV/CIRAD	EPGV/CIRAD	EPGV/CIRAD	-	-	-	-	-	Y	Ollitrault et al (2012) BMC Genomics 2012, 13:13
CiC4473-02	SNP	BES	ET084241	IVIA/EPGV/CIRAD	EPGV/CIRAD	EPGV/CIRAD	EPGV/CIRAD	1	-	2	1	2	Y	Ollitrault et al (2012) BMC Genomics 2012, 13:13
CiC4510-02	SNP	BES	ET108654	IVIA/EPGV/CIRAD	EPGV/CIRAD	EPGV/CIRAD	EPGV/CIRAD	-	-	-	-	2	Y	Ollitrault et al (2012) BMC Genomics 2012, 13:13
CiC4534-01	SNP	BES	ET108774	IVIA/EPGV/CIRAD	EPGV/CIRAD	EPGV/CIRAD	EPGV/CIRAD	-	-	1	-	-	Y	Ollitrault et al (2012) BMC Genomics 2012, 13:13
CiC4539-09	SNP	BES	ET108786	IVIA/EPGV/CIRAD	EPGV/CIRAD	EPGV/CIRAD	EPGV/CIRAD	-	-	-	1	2	Y	Ollitrault et al (2012) BMC Genomics 2012, 13:13
CiC4542-01	SNP	BES	ET108810	IVIA/EPGV/CIRAD	EPGV/CIRAD	EPGV/CIRAD	EPGV/CIRAD	-	-	-	-	-	Y	Ollitrault et al (2012) BMC Genomics 2012, 13:13
CiC4565-02	SNP	BES	ET108950	IVIA/EPGV/CIRAD	EPGV/CIRAD	EPGV/CIRAD	EPGV/CIRAD	-	-	-	-	-	Y	Ollitrault et al (2012) BMC Genomics 2012, 13:13
CiC4570-01	SNP	BES	ET108976	IVIA/EPGV/CIRAD	EPGV/CIRAD	EPGV/CIRAD	EPGV/CIRAD	-	-	-	-	2	Y	Ollitrault et al (2012) BMC Genomics 2012, 13:13
CiC4576-02	SNP	BES	ET109011	IVIA/EPGV/CIRAD	EPGV/CIRAD	EPGV/CIRAD	EPGV/CIRAD	-	-	-	-	-	Y	Ollitrault et al (2012) BMC Genomics 2012, 13:13
CiC4581-01	SNP	BES	ET109034	IVIA/EPGV/CIRAD	EPGV/CIRAD	EPGV/CIRAD	EPGV/CIRAD	-	-	-	-	-	Y	Ollitrault et al (2012) BMC Genomics 2012, 13:13
CiC4595-05	SNP	BES	ET109100	IVIA/EPGV/CIRAD	EPGV/CIRAD	EPGV/CIRAD	EPGV/CIRAD	-	-	-	-	-	Y	Ollitrault et al (2012) BMC Genomics 2012, 13:13
CiC4598-01	SNP	BES	ET109122	IVIA/EPGV/CIRAD	EPGV/CIRAD	EPGV/CIRAD	EPGV/CIRAD	-	-	-	-	-	Y	Ollitrault et al (2012) BMC Genomics 2012, 13:13
CiC4602-01	SNP	BES	ET109143	IVIA/EPGV/CIRAD	EPGV/CIRAD	EPGV/CIRAD	EPGV/CIRAD	-	-	-	-	-	Y	Ollitrault et al (2012) BMC Genomics 2012, 13:13
CiC4613-01	SNP	BES	ET109228	IVIA/EPGV/CIRAD	EPGV/CIRAD	EPGV/CIRAD	EPGV/CIRAD	-	-	-	-	-	Y	Ollitrault et al (2012) BMC Genomics 2012, 13:13
CiC4613-02	SNP	BES	ET109228	IVIA/EPGV/CIRAD	EPGV/CIRAD	EPGV/CIRAD	EPGV/CIRAD	-	-	-	-	-	Y	Ollitrault et al (2012) BMC Genomics 2012, 13:13
CiC4614-01	SNP	BES	ET109238	IVIA/EPGV/CIRAD	EPGV/CIRAD	EPGV/CIRAD	EPGV/CIRAD	-	-	-	-	-	Y	Ollitrault et al (2012) BMC Genomics 2012, 13:13
CiC4616-01	SNP	BES	ET109270	IVIA/EPGV/CIRAD	EPGV/CIRAD	EPGV/CIRAD	EPGV/CIRAD	-	-	-	-	-	Y	Ollitrault et al (2012) BMC Genomics 2012, 13:13
CiC4620-07	SNP	BES	ET109292	IVIA/EPGV/CIRAD	EPGV/CIRAD	EPGV/CIRAD	EPGV/CIRAD	-	-	-	-	-	Y	Ollitrault et al (2012) BMC Genomics 2012, 13:13
CiC4633-07	SNP	BES	ET109370	IVIA/EPGV/CIRAD	EPGV/CIRAD	EPGV/CIRAD	EPGV/CIRAD	-	-	2	-	-	Y	Ollitrault et al (2012) BMC Genomics 2012, 13:13
CiC4637-01	SNP	BES	ET109404	IVIA/EPGV/CIRAD	EPGV/CIRAD	EPGV/CIRAD	EPGV/CIRAD	-	-	-	-	-	Y	Ollitrault et al (2012) BMC Genomics 2012, 13:13
CiC4640-08	SNP	BES	ET109424	IVIA/EPGV/CIRAD	EPGV/CIRAD	EPGV/CIRAD	EPGV/CIRAD	-	-	-	-	-	Y	Ollitrault et al (2012) BMC Genomics 2012, 13:13
CiC4643-02	SNP	BES	ET109440	IVIA/EPGV/CIRAD	EPGV/CIRAD	EPGV/CIRAD	EPGV/CIRAD	-	-	-	-	-	Y	Ollitrault et al (2012) BMC Genomics 2012, 13:13
CiC4643-03	SNP	BES	ET109440	IVIA/EPGV/CIRAD	EPGV/CIRAD	EPGV/CIRAD	EPGV/CIRAD	-	2	-	-	2	Y	Ollitrault et al (2012) BMC Genomics 2012, 13:13
CiC4652-02	SNP	BES	ET109496	IVIA/EPGV/CIRAD	EPGV/CIRAD	EPGV/CIRAD	EPGV/CIRAD	-	-	-	-	-	Y	Ollitrault et al (2012) BMC Genomics 2012, 13:13
CiC4666-02	SNP	BES	ET109571	IVIA/EPGV/CIRAD	EPGV/CIRAD	EPGV/CIRAD	EPGV/CIRAD	-	-	-	-	-	Y	Ollitrault et al (2012) BMC Genomics 2012, 13:13
CiC4681-02	SNP	BES	ET109640	IVIA/EPGV/CIRAD	EPGV/CIRAD	EPGV/CIRAD	EPGV/CIRAD	-	-	-	-	-	Y	Ollitrault et al (2012) BMC Genomics 2012, 13:13
CiC4681-05	SNP	BES	ET109640	IVIA/EPGV/CIRAD	EPGV/CIRAD	EPGV/CIRAD	EPGV/CIRAD	-	-	-	-	-	Y	Ollitrault et al (2012) BMC Genomics 2012, 13:13
CiC4687-04	SNP	BES	ET109671	IVIA/EPGV/CIRAD	EPGV/CIRAD	EPGV/CIRAD	EPGV/CIRAD	-	-	-	-	-	Y	Ollitrault et al (2012) BMC Genomics 2012, 13:13
CiC4689-02	SNP	BES	ET109681	IVIA/EPGV/CIRAD	EPGV/CIRAD	EPGV/CIRAD	EPGV/CIRAD	-	-	-	-	-	Y	Ollitrault et al (2012) BMC Genomics 2012, 13:13
CiC4689-04	SNP	BES	ET109681	IVIA/EPGV/CIRAD	EPGV/CIRAD	EPGV/CIRAD	EPGV/CIRAD	-	-	-	-	-	Y	Ollitrault et al (2012) BMC Genomics 2012, 13:13
CiC4704-05	SNP	BES	ET109791	IVIA/EPGV/CIRAD	EPGV/CIRAD	EPGV/CIRAD	EPGV/CIRAD	-	-	-	-	-	Y	Ollitrault et al (2012) BMC Genomics 2012, 13:13
CiC4714-01	SNP	BES	ET109848	IVIA/EPGV/CIRAD	EPGV/CIRAD	EPGV/CIRAD	EPGV/CIRAD	-	-	-	-	2	Y	Ollitrault et al (2012) BMC Genomics 2012, 13:13
CiC4717-02	SNP	BES	ET109869	IVIA/EPGV/CIRAD	EPGV/CIRAD	EPGV/CIRAD	EPGV/CIRAD	-	-	-	-	-	Y	Ollitrault et al (2012) BMC Genomics 2012, 13:13
CiC4717-04	SNP	BES	ET109869	IVIA/EPGV/CIRAD	EPGV/CIRAD	EPGV/CIRAD	EPGV/CIRAD	-	-	-	-	-	Y	Ollitrault et al (2012) BMC Genomics 2012, 13:13
CiC4725-03	SNP	BES	ET109912	IVIA/EPGV/CIRAD	EPGV/CIRAD	EPGV/CIRAD	EPGV/CIRAD	-	-	-	1	2	Y	Ollitrault et al (2012) BMC Genomics 2012, 13:13
CiC4743-02	SNP	BES	ET110091	IVIA/EPGV/CIRAD	EPGV/CIRAD	EPGV/CIRAD	EPGV/CIRAD	-	1	2	-	-	Y	Ollitrault et al (2012) BMC Genomics 2012, 13:13
CiC4747-02	SNP	BES	ET110115	IVIA/EPGV/CIRAD	EPGV/CIRAD	EPGV/CIRAD	EPGV/CIRAD	-	-	-	-	-	Y	Ollitrault et al (2012) BMC Genomics 2012, 13:13
CiC4747-06	SNP	BES	ET110115	IVIA/EPGV/CIRAD	EPGV/CIRAD	EPGV/CIRAD	EPGV/CIRAD	-	-	-	-	-	Y	Ollitrault et al (2012) BMC Genomics 2012, 13:13
CiC4764-01	SNP	BES	ET110304	IVIA/EPGV/CIRAD	EPGV/CIRAD	EPGV/CIRAD	EPGV/CIRAD	-	-	-	-	-	Y	Ollitrault et al (2012) BMC Genomics 2012, 13:13
CiC4764-05	SNP	BES	ET110304	IVIA/EPGV/CIRAD	EPGV/CIRAD	EPGV/CIRAD	EPGV/CIRAD	-	-	-	-	-	Y	Ollitrault et al (2012) BMC Genomics 2012, 13:13
CiC4770-01	SNP	BES	ET110156	IVIA/EPGV/CIRAD	EPGV/CIRAD	EPGV/CIRAD	EPGV/CIRAD	-	-	-	-	-	Y	Ollitrault et al (2012) BMC Genomics 2012, 13:13
CiC4770-11	SNP	BES	ET110156	IVIA/EPGV/CIRAD	EPGV/CIRAD	EPGV/CIRAD	EPGV/CIRAD	1	-	2	-	-	Y	Ollitrault et al (2012) BMC Genomics 2012, 13:13
CiC4783-03	SNP	BES	ET110379	IVIA/EPGV/CIRAD	EPGV/CIRAD	EPGV/CIRAD	EPGV/CIRAD	-	-	-	-	-	Y	Ollitrault et al (2012) BMC Genomics 2012, 13:13
CiC4787-09	SNP	BES	ET110390	IVIA/EPGV/CIRAD	EPGV/CIRAD	EPGV/CIRAD	EPGV/CIRAD	-	-	-	-	-	Y	Ollitrault et al (2012) BMC Genomics 2012, 13:13
CiC4790-01	SNP	BES	ET110402	IVIA/EPGV/CIRAD	EPGV/CIRAD	EPGV/CIRAD	EPGV/CIRAD	-	-	-	-	-	Y	Ollitrault et al (2012) BMC Genomics 2012, 13:13
CiC4790-02	SNP	BES	ET110402	IVIA/EPGV/CIRAD	EPGV/CIRAD	EPGV/CIRAD	EPGV/CIRAD	-	-	-	-	-	Y	Ollitrault et al (2012) BMC Genomics 2012, 13:13
CiC4794-01	SNP	BES	ET088121	IVIA/EPGV/CIRAD	EPGV/CIRAD	EPGV/CIRAD	EPGV/CIRAD	-	-	-	-	-	Y	Ollitrault et al (2012) BMC Genomics 2012, 13:13
CiC4796-02	SNP	BES	ET110437	IVIA/EPGV/CIRAD	EPGV/CIRAD	EPGV/CIRAD	EPGV/CIRAD	-	-	-	-	-	Y	Ollitrault et al (2012) BMC Genomics 2012, 13:13
CiC4827-01	SNP	BES	ET072918	IVIA/EPGV/CIRAD	EPGV/CIRAD	EPGV/CIRAD	EPGV/CIRAD	-	-	-	-	-	Y	Ollitrault et al (2012) BMC Genomics 2012, 13:13
CiC4831-01	SNP	BES	ET110733	IVIA/EPGV/CIRAD	EPGV/CIRAD	EPGV/CIRAD	EPGV/CIRAD	-	-	-	-	-	Y	Ollitrault et al (2012) BMC Genomics 2012, 13:13
CiC4831-03	SNP	BES	ET110733	IVIA/EPGV/CIRAD	EPGV/CIRAD	EPGV/CIRAD	EPGV/CIRAD	-	-	-	-	-	Y	Ollitrault et al (2012) BMC Genomics 2012, 13:13
CiC4841-04	SNP	BES	ET110804	IVIA/EPGV/CIRAD	EPGV/CIRAD	EPGV/CIRAD	EPGV/CIRAD	-	-	-	-	2	Y	Ollitrault et al (2012) BMC Genomics 2012, 13:13
CiC4853-01	SNP	BES	ET110900	IVIA/EPGV/CIRAD	EPGV/CIRAD	EPGV/CIRAD	EPGV/CIRAD	-	-	-	-	-	Y	Ollitrault et al (2012) BMC Genomics 2012, 13:13
CiC4853-04	SNP	BES	ET110900	IVIA/EPGV/CIRAD	EPGV/CIRAD	EPGV/CIRAD	EPGV/CIRAD	-	-	-	1	2	Y	Ollitrault et al (2012) BMC Genomics 2012, 13:13
CiC4857-03	SNP	BES	ET110930	IVIA/EPGV/CIRAD	EPGV/CIRAD	EPGV/CIRAD	EPGV/CIRAD	-	-	-	-	-	Y	Ollitrault et al (2012) BMC Genomics 2012, 13:13
CiC4858-01	SNP	BES	ET110931	IVIA/EPGV/CIRAD	EPGV/CIRAD	EPGV/CIRAD	EPGV/CIRAD	-	-	-	-	-	Y	Ollitrault et al (2012) BMC Genomics 2012, 13:13
CiC4876-02	SNP	BES	ET080580	IVIA/EPGV/CIRAD	EPGV/CIRAD	EPGV/CIRAD	EPGV/CIRAD	-	-	-	-	-	Y	Ollitrault et al (2012) BMC Genomics 2012, 13:13
CiC4876-07	SNP	BES	ET080580	IVIA/EPGV/CIRAD	EPGV/CIRAD	EPGV/CIRAD	EPGV/CIRAD	-	-	-	-	-	Y	Ollitrault et al (2012) BMC Genomics 2012, 13:13
CiC4877-04	SNP	BES	ET080581	IVIA/EPGV/CIRAD	EPGV/CIRAD	EPGV/CIRAD	EPGV/CIRAD	-	2	-	-	-	Y	Ollitrault et al (2012) BMC Genomics 2012, 13:13
CiC4877-06	SNP	BES	ET080581	IVIA/EPGV/CIRAD	EPGV/CIRAD	EPGV/CIRAD	EPGV/CIRAD	-	2	-	-	-	Y	Ollitrault et al (2012) BMC Genomics 2012, 13:13
CiC4884-01	SNP	BES	ET080615	IVIA/EPGV/CIRAD	EPGV/CIRAD	EPGV/CIRAD	EPGV/CIRAD	-	-	-	-	-	Y	Ollitrault et al (2012) BMC Genomics 2012, 13:13
CiC4893-01	SNP	BES	ET080675	IVIA/EPGV/CIRAD	EPGV/CIRAD	EPGV/CIRAD	EPGV/CIRAD	-	-	-	-	-	Y	Ollitrault et al (2012) BMC Genomics 2012, 13:13
CiC4894-09	SNP	BES	ET080676	IVIA/EPGV/CIRAD	EPGV/CIRAD	EPGV/CIRAD	EPGV/CIRAD	-	-	-	-	-	Y	Ollitrault et al (2012) BMC Genomics 2012, 13:13
CiC4905-01	SNP	BES	ET080758	IVIA/EPGV/CIRAD	EPGV/CIRAD	EPGV/CIRAD	EPGV/CIRAD	-	-	-	-	-	Y	Ollitrault et al (2012) BMC Genomics 2012, 13:13
CiC4932-01	SNP	BES	ET085443	IVIA/EPGV/CIRAD	EPGV/CIRAD	EPGV/CIRAD	EPGV/CIRAD	-	-	-	-	-	Y	Ollitrault et al (2012) BMC Genomics 2012, 13:13
CiC4946-02	SNP	BES	ET080953	IVIA/EPGV/CIRAD	EPGV/CIRAD	EPGV/CIRAD	EPGV/CIRAD	-	-	-	-	-	Y	Ollitrault et al (2012) BMC Genomics 2012, 13:13
CiC4950-06	SNP	BES	ET080982	IVIA/EPGV/CIRAD	EPGV/CIRAD	EPGV/CIRAD	EPGV/CIRAD	-	-	-	-	-	Y	Ollitrault et al (2012) BMC Genomics 2012, 13:13
CiC4954-02	SNP	BES	ET081013	IVIA/EPGV/CIRAD	EPGV/CIRAD	EPGV/CIRAD	EPGV/CIRAD	-	-	-	-	-	Y	Ollitrault et al (2012) BMC Genomics 2012, 13:13
CiC4971-01	SNP	BES	ET081129	IVIA/EPGV/CIRAD	EPGV/CIRAD	EPGV/CIRAD	EPGV/CIRAD	-	-	-	1	2	Y	Ollitrault et al (2012) BMC Genomics 2012, 13:13
CiC4975-01	SNP	BES	ET081153	IVIA/EPGV/CIRAD	EPGV/CIRAD	EPGV/CIRAD	EPGV/CIRAD	-	-	-	-	-	Y	Ollitrault et al (2012) BMC Genomics 2012, 13:13
CiC4975-03	SNP	BES	ET081153	IVIA/EPGV/CIRAD	EPGV/CIRAD	EPGV/CIRAD	EPGV/CIRAD	-	-	-	-	-	Y	Ollitrault et al (2012) BMC Genomics 2012, 13:13
CiC4993-03	SNP	BES	ET081280	IVIA/EPGV/CIRAD	EPGV/CIRAD	EPGV/CIRAD	EPGV/CIRAD	-	-	-	-	2	Y	Ollitrault et al (2012) BMC Genomics 2012, 13:13
CiC5001-05	SNP	BES	ET111084	IVIA/EPGV/CIRAD	EPGV/CIRAD	EPGV/CIRAD	EPGV/CIRAD	-	-	-	-	-	Y	Ollitrault et al (2012) BMC Genomics 2012, 13:13
CiC5003-01	SNP	BES	ET111094	IVIA/EPGV/CIRAD	EPGV/CIRAD	EPGV/CIRAD	EPGV/CIRAD	-	-	-	-	-	Y	Ollitrault et al (2012) BMC Genomics 2012, 13:13
CiC5037-01	SNP	BES	ET111246	IVIA/EPGV/CIRAD	EPGV/CIRAD	EPGV/CIRAD	EPGV/CIRAD	-	-	-	-	-	Y	Ollitrault et al (2012) BMC Genomics 2012, 13:13
CiC5072-01	SNP	BES	ET111451	IVIA/EPGV/CIRAD	EPGV/CIRAD	EPGV/CIRAD	EPGV/CIRAD	-	-	-	-	-	Y	Ollitrault et al (2012) BMC Genomics 2012, 13:13
CiC5072-02	SNP	BES	ET111451	IVIA/EPGV/CIRAD	EPGV/CIRAD	EPGV/CIRAD	EPGV/CIRAD	-	2	-	-	2	Y	Ollitrault et al (2012) BMC Genomics 2012, 13:13
CiC5076-06	SNP	BES	ET111465	IVIA/EPGV/CIRAD	EPGV/CIRAD	EPGV/CIRAD	EPGV/CIRAD	-	-	-	-	-	Y	Ollitrault et al (2012) BMC Genomics 2012, 13:13
CiC5078-01	SNP	BES	ET111479	IVIA/EPGV/CIRAD	EPGV/CIRAD	EPGV/CIRAD	EPGV/CIRAD	-	-	-	-	-	Y	Ollitrault et al (2012) BMC Genomics 2012, 13:13
CiC5078-07	SNP	BES	ET111479	IVIA/EPGV/CIRAD	EPGV/CIRAD	EPGV/CIRAD	EPGV/CIRAD	-	-	-	-	-	Y	Ollitrault et al (2012) BMC Genomics 2012, 13:13
CiC5085-01	SNP	BES	ET111506	IVIA/EPGV/CIRAD	EPGV/CIRAD	EPGV/CIRAD	EPGV/CIRAD	-	-	-	-	2	Y	Ollitrault et al (2012) BMC Genomics 2012, 13:13
CiC5087-01	SNP	BES	ET111514	IVIA/EPGV/CIRAD	EPGV/CIRAD	EPGV/CIRAD	EPGV/CIRAD	-	-	-	-	-	Y	Ollitrault et al (2012) BMC Genomics 2012, 13:13
CiC5087-03	SNP	BES	ET111514	IVIA/EPGV/CIRAD	EPGV/CIRAD	EPGV/CIRAD	EPGV/CIRAD	-	-	-	-	-	Y	Ollitrault et al (2012) BMC Genomics 2012, 13:13
CiC5089-02	SNP	BES	ET111533	IVIA/EPGV/CIRAD	EPGV/CIRAD	EPGV/CIRAD	EPGV/CIRAD	-	-	-	-	-	Y	Ollitrault et al (2012) BMC Genomics 2012, 13:13
CiC5089-06	SNP	BES	ET111533	IVIA/EPGV/CIRAD	EPGV/CIRAD	EPGV/CIRAD	EPGV/CIRAD	-	-	-	-	2	Y	Ollitrault et al (2012) BMC Genomics 2012, 13:13
CiC5118-01	SNP	BES	ET109668	IVIA/EPGV/CIRAD	EPGV/CIRAD	EPGV/CIRAD	EPGV/CIRAD	-	-	-	-	-	Y	Ollitrault et al (2012) BMC Genomics 2012, 13:13
CiC5118-03	SNP	BES	ET109668	IVIA/EPGV/CIRAD	EPGV/CIRAD	EPGV/CIRAD	EPGV/CIRAD	-	-	-	-	-	Y	Ollitrault et al (2012) BMC Genomics 2012, 13:13
CiC5132-01	SNP	BES	ET111803	IVIA/EPGV/CIRAD	EPGV/CIRAD	EPGV/CIRAD	EPGV/CIRAD	-	-	-	-	-	Y	Ollitrault et al (2012) BMC Genomics 2012, 13:13
CiC5132-02	SNP	BES	ET111803	IVIA/EPGV/CIRAD	EPGV/CIRAD	EPGV/CIRAD	EPGV/CIRAD	-	-	-	-	-	Y	Ollitrault et al (2012) BMC Genomics 2012, 13:13
CiC5164-02	SNP	BES	ET111943	IVIA/EPGV/CIRAD	EPGV/CIRAD	EPGV/CIRAD	EPGV/CIRAD	-	-	-	-	2	Y	Ollitrault et al (2012) BMC Genomics 2012, 13:13
CiC5171-05	SNP	BES	ET111972	IVIA/EPGV/CIRAD	EPGV/CIRAD	EPGV/CIRAD	EPGV/CIRAD	-	-	-	-	-	Y	Ollitrault et al (2012) BMC Genomics 2012, 13:13
CiC5171-06	SNP	BES	ET111972	IVIA/EPGV/CIRAD	EPGV/CIRAD	EPGV/CIRAD	EPGV/CIRAD	-	-	-	-	-	Y	Ollitrault et al (2012) BMC Genomics 2012, 13:13
CiC5173-01	SNP	BES	ET111975	IVIA/EPGV/CIRAD	EPGV/CIRAD	EPGV/CIRAD	EPGV/CIRAD	-	-	1	-	2	Y	Ollitrault et al (2012) BMC Genomics 2012, 13:13
CiC5181-03	SNP	BES	ET112065	IVIA/EPGV/CIRAD	EPGV/CIRAD	EPGV/CIRAD	EPGV/CIRAD	-	-	-	-	-	Y	Ollitrault et al (2012) BMC Genomics 2012, 13:13
CiC5209-05	SNP	BES	ET106823	IVIA/EPGV/CIRAD	EPGV/CIRAD	EPGV/CIRAD	EPGV/CIRAD	-	-	-	-	-	Y	Ollitrault et al (2012) BMC Genomics 2012, 13:13
CiC5226-02	SNP	BES	ET112314	IVIA/EPGV/CIRAD	EPGV/CIRAD	EPGV/CIRAD	EPGV/CIRAD	-	-	-	-	-	Y	Ollitrault et al (2012) BMC Genomics 2012, 13:13
CiC5256-01	SNP	BES	ET112514	IVIA/EPGV/CIRAD	EPGV/CIRAD	EPGV/CIRAD	EPGV/CIRAD	-	-	-	-	-	Y	Ollitrault et al (2012) BMC Genomics 2012, 13:13
CiC5260-01	SNP	BES	ET112535	IVIA/EPGV/CIRAD	EPGV/CIRAD	EPGV/CIRAD	EPGV/CIRAD	-	-	-	-	2	Y	Ollitrault et al (2012) BMC Genomics 2012, 13:13
CiC5260-02	SNP	BES	ET112535	IVIA/EPGV/CIRAD	EPGV/CIRAD	EPGV/CIRAD	EPGV/CIRAD	-	-	-	-	2	Y	Ollitrault et al (2012) BMC Genomics 2012, 13:13
CiC5261-01	SNP	BES	ET112543	IVIA/EPGV/CIRAD	EPGV/CIRAD	EPGV/CIRAD	EPGV/CIRAD	-	-	-	-	-	Y	Ollitrault et al (2012) BMC Genomics 2012, 13:13
CiC5266-01	SNP	BES	ET112609	IVIA/EPGV/CIRAD	EPGV/CIRAD	EPGV/CIRAD	EPGV/CIRAD	-	-	-	-	-	Y	Ollitrault et al (2012) BMC Genomics 2012, 13:13
CiC5266-02	SNP	BES	ET112609	IVIA/EPGV/CIRAD	EPGV/CIRAD	EPGV/CIRAD	EPGV/CIRAD	-	-	-	-	-	Y	Ollitrault et al (2012) BMC Genomics 2012, 13:13
CiC5274-01	SNP	BES	ET102856	IVIA/EPGV/CIRAD	EPGV/CIRAD	EPGV/CIRAD	EPGV/CIRAD	-	2	2	1	2	Y	Ollitrault et al (2012) BMC Genomics 2012, 13:13
CiC5286-02	SNP	BES	ET112739	IVIA/EPGV/CIRAD	EPGV/CIRAD	EPGV/CIRAD	EPGV/CIRAD	-	-	-	-	-	Y	Ollitrault et al (2012) BMC Genomics 2012, 13:13
CiC5327-03	SNP	BES	ET113032	IVIA/EPGV/CIRAD	EPGV/CIRAD	EPGV/CIRAD	EPGV/CIRAD	-	-	-	-	-	Y	Ollitrault et al (2012) BMC Genomics 2012, 13:13
CiC5327-04	SNP	BES	ET113032	IVIA/EPGV/CIRAD	EPGV/CIRAD	EPGV/CIRAD	EPGV/CIRAD	-	-	-	-	-	Y	Ollitrault et al (2012) BMC Genomics 2012, 13:13
CiC5332-01	SNP	BES	ET113042	IVIA/EPGV/CIRAD	EPGV/CIRAD	EPGV/CIRAD	EPGV/CIRAD	-	-	-	-	-	Y	Ollitrault et al (2012) BMC Genomics 2012, 13:13
CiC5349-01	SNP	BES	ET113165	IVIA/EPGV/CIRAD	EPGV/CIRAD	EPGV/CIRAD	EPGV/CIRAD	-	-	-	-	-	Y	Ollitrault et al (2012) BMC Genomics 2012, 13:13
CiC5353-03	SNP	BES	ET113187	IVIA/EPGV/CIRAD	EPGV/CIRAD	EPGV/CIRAD	EPGV/CIRAD	-	-	-	-	-	Y	Ollitrault et al (2012) BMC Genomics 2012, 13:13
CiC5355-05	SNP	BES	ET113201	IVIA/EPGV/CIRAD	EPGV/CIRAD	EPGV/CIRAD	EPGV/CIRAD	-	-	-	-	-	Y	Ollitrault et al (2012) BMC Genomics 2012, 13:13
CiC5363-01	SNP	BES	ET084744	IVIA/EPGV/CIRAD	EPGV/CIRAD	EPGV/CIRAD	EPGV/CIRAD	-	-	-	-	2	Y	Ollitrault et al (2012) BMC Genomics 2012, 13:13
CiC5363-08	SNP	BES	ET084744	IVIA/EPGV/CIRAD	EPGV/CIRAD	EPGV/CIRAD	EPGV/CIRAD	-	-	-	-	-	Y	Ollitrault et al (2012) BMC Genomics 2012, 13:13
CiC5365-01	SNP	BES	ET113255	IVIA/EPGV/CIRAD	EPGV/CIRAD	EPGV/CIRAD	EPGV/CIRAD	-	-	-	-	-	Y	Ollitrault et al (2012) BMC Genomics 2012, 13:13
CiC5376-05	SNP	BES	ET113309	IVIA/EPGV/CIRAD	EPGV/CIRAD	EPGV/CIRAD	EPGV/CIRAD	-	-	-	-	-	Y	Ollitrault et al (2012) BMC Genomics 2012, 13:13
CiC5391-01	SNP	BES	ET113396	IVIA/EPGV/CIRAD	EPGV/CIRAD	EPGV/CIRAD	EPGV/CIRAD	-	-	-	-	-	Y	Ollitrault et al (2012) BMC Genomics 2012, 13:13
CiC5406-02	SNP	BES	ET113491	IVIA/EPGV/CIRAD	EPGV/CIRAD	EPGV/CIRAD	EPGV/CIRAD	-	-	-	-	2	Y	Ollitrault et al (2012) BMC Genomics 2012, 13:13
CiC5410-01	SNP	BES	ET113524	IVIA/EPGV/CIRAD	EPGV/CIRAD	EPGV/CIRAD	EPGV/CIRAD	-	-	-	1	2	Y	Ollitrault et al (2012) BMC Genomics 2012, 13:13
CiC5414-02	SNP	BES	ET113538	IVIA/EPGV/CIRAD	EPGV/CIRAD	EPGV/CIRAD	EPGV/CIRAD	-	-	-	-	-	Y	Ollitrault et al (2012) BMC Genomics 2012, 13:13
CiC5414-03	SNP	BES	ET113538	IVIA/EPGV/CIRAD	EPGV/CIRAD	EPGV/CIRAD	EPGV/CIRAD	-	-	-	-	-	Y	Ollitrault et al (2012) BMC Genomics 2012, 13:13
CiC5438-04	SNP	BES	ET113676	IVIA/EPGV/CIRAD	EPGV/CIRAD	EPGV/CIRAD	EPGV/CIRAD	-	-	-	-	-	Y	Ollitrault et al (2012) BMC Genomics 2012, 13:13
CiC5439-02	SNP	BES	ET113686	IVIA/EPGV/CIRAD	EPGV/CIRAD	EPGV/CIRAD	EPGV/CIRAD	1	2	2	1	2	Y	Ollitrault et al (2012) BMC Genomics 2012, 13:13
CiC5439-08	SNP	BES	ET113686	IVIA/EPGV/CIRAD	EPGV/CIRAD	EPGV/CIRAD	EPGV/CIRAD	-	-	-	-	-	Y	Ollitrault et al (2012) BMC Genomics 2012, 13:13
CiC5444-05	SNP	BES	ET113723	IVIA/EPGV/CIRAD	EPGV/CIRAD	EPGV/CIRAD	EPGV/CIRAD	-	-	-	-	-	Y	Ollitrault et al (2012) BMC Genomics 2012, 13:13
CiC5459-04	SNP	BES	ET113651	IVIA/EPGV/CIRAD	EPGV/CIRAD	EPGV/CIRAD	EPGV/CIRAD	-	-	-	-	2	Y	Ollitrault et al (2012) BMC Genomics 2012, 13:13
CiC5460-01	SNP	BES	ET113810	IVIA/EPGV/CIRAD	EPGV/CIRAD	EPGV/CIRAD	EPGV/CIRAD	-	-	-	-	-	Y	Ollitrault et al (2012) BMC Genomics 2012, 13:13
CiC5465-01	SNP	BES	ET113835	IVIA/EPGV/CIRAD	EPGV/CIRAD	EPGV/CIRAD	EPGV/CIRAD	-	-	-	-	-	Y	Ollitrault et al (2012) BMC Genomics 2012, 13:13
CiC5465-04	SNP	BES	ET113835	IVIA/EPGV/CIRAD	EPGV/CIRAD	EPGV/CIRAD	EPGV/CIRAD	-	-	-	-	-	Y	Ollitrault et al (2012) BMC Genomics 2012, 13:13
CiC5471-01	SNP	BES	ET113876	IVIA/EPGV/CIRAD	EPGV/CIRAD	EPGV/CIRAD	EPGV/CIRAD	-	-	-	-	-	Y	Ollitrault et al (2012) BMC Genomics 2012, 13:13
CiC5471-05	SNP	BES	ET113876	IVIA/EPGV/CIRAD	EPGV/CIRAD	EPGV/CIRAD	EPGV/CIRAD	-	2	-	-	-	Y	Ollitrault et al (2012) BMC Genomics 2012, 13:13
CiC5474-02	SNP	BES	ET102689	IVIA/EPGV/CIRAD	EPGV/CIRAD	EPGV/CIRAD	EPGV/CIRAD	-	-	-	-	-	Y	Ollitrault et al (2012) BMC Genomics 2012, 13:13
CiC5481-03	SNP	BES	ET113938	IVIA/EPGV/CIRAD	EPGV/CIRAD	EPGV/CIRAD	EPGV/CIRAD	-	-	-	-	-	Y	Ollitrault et al (2012) BMC Genomics 2012, 13:13
CiC5481-06	SNP	BES	ET113938	IVIA/EPGV/CIRAD	EPGV/CIRAD	EPGV/CIRAD	EPGV/CIRAD	-	-	-	-	-	Y	Ollitrault et al (2012) BMC Genomics 2012, 13:13
CiC5485-05	SNP	BES	ET113963	IVIA/EPGV/CIRAD	EPGV/CIRAD	EPGV/CIRAD	EPGV/CIRAD	1	-	2	1	2	Y	Ollitrault et al (2012) BMC Genomics 2012, 13:13
CiC5485-09	SNP	BES	ET113963	IVIA/EPGV/CIRAD	EPGV/CIRAD	EPGV/CIRAD	EPGV/CIRAD	-	-	-	-	-	Y	Ollitrault et al (2012) BMC Genomics 2012, 13:13
CiC5492-04	SNP	BES	ET084311	IVIA/EPGV/CIRAD	EPGV/CIRAD	EPGV/CIRAD	EPGV/CIRAD	-	-	-	-	-	Y	Ollitrault et al (2012) BMC Genomics 2012, 13:13
CiC5492-10	SNP	BES	ET084311	IVIA/EPGV/CIRAD	EPGV/CIRAD	EPGV/CIRAD	EPGV/CIRAD	-	-	-	-	-	Y	Ollitrault et al (2012) BMC Genomics 2012, 13:13
CiC5507-01	SNP	BES	ET114047	IVIA/EPGV/CIRAD	EPGV/CIRAD	EPGV/CIRAD	EPGV/CIRAD	-	-	-	-	-	Y	Ollitrault et al (2012) BMC Genomics 2012, 13:13
CiC5507-05	SNP	BES	ET114047	IVIA/EPGV/CIRAD	EPGV/CIRAD	EPGV/CIRAD	EPGV/CIRAD	-	1	-	-	-	Y	Ollitrault et al (2012) BMC Genomics 2012, 13:13
CiC5513-02	SNP	BES	ET114091	IVIA/EPGV/CIRAD	EPGV/CIRAD	EPGV/CIRAD	EPGV/CIRAD	-	-	-	-	-	Y	Ollitrault et al (2012) BMC Genomics 2012, 13:13
CiC5528-03	SNP	BES	ET114192	IVIA/EPGV/CIRAD	EPGV/CIRAD	EPGV/CIRAD	EPGV/CIRAD	-	-	-	-	-	Y	Ollitrault et al (2012) BMC Genomics 2012, 13:13
CiC5534-02	SNP	BES	ET114215	IVIA/EPGV/CIRAD	EPGV/CIRAD	EPGV/CIRAD	EPGV/CIRAD	-	-	-	-	-	Y	Ollitrault et al (2012) BMC Genomics 2012, 13:13
CiC5535-01	SNP	BES	ET114220	IVIA/EPGV/CIRAD	EPGV/CIRAD	EPGV/CIRAD	EPGV/CIRAD	-	2	2	1	2	Y	Ollitrault et al (2012) BMC Genomics 2012, 13:13
CiC5559-02	SNP	BES	ET114330	IVIA/EPGV/CIRAD	EPGV/CIRAD	EPGV/CIRAD	EPGV/CIRAD	-	-	-	-	-	Y	Ollitrault et al (2012) BMC Genomics 2012, 13:13
CiC5561-04	SNP	BES	ET114336	IVIA/EPGV/CIRAD	EPGV/CIRAD	EPGV/CIRAD	EPGV/CIRAD	-	-	-	-	-	Y	Ollitrault et al (2012) BMC Genomics 2012, 13:13
CiC5563-02	SNP	BES	ET114341	IVIA/EPGV/CIRAD	EPGV/CIRAD	EPGV/CIRAD	EPGV/CIRAD	-	-	-	-	-	Y	Ollitrault et al (2012) BMC Genomics 2012, 13:13
CiC5567-01	SNP	BES	ET114396	IVIA/EPGV/CIRAD	EPGV/CIRAD	EPGV/CIRAD	EPGV/CIRAD	-	-	-	-	-	Y	Ollitrault et al (2012) BMC Genomics 2012, 13:13
CiC5577-01	SNP	BES	ET114445	IVIA/EPGV/CIRAD	EPGV/CIRAD	EPGV/CIRAD	EPGV/CIRAD	-	-	-	-	-	Y	Ollitrault et al (2012) BMC Genomics 2012, 13:13
CiC5585-03	SNP	BES	ET114486	IVIA/EPGV/CIRAD	EPGV/CIRAD	EPGV/CIRAD	EPGV/CIRAD	-	-	-	-	-	Y	Ollitrault et al (2012) BMC Genomics 2012, 13:13
CiC5585-04	SNP	BES	ET114486	IVIA/EPGV/CIRAD	EPGV/CIRAD	EPGV/CIRAD	EPGV/CIRAD	-	-	-	-	-	Y	Ollitrault et al (2012) BMC Genomics 2012, 13:13
CiC5589-01	SNP	BES	ET114497	IVIA/EPGV/CIRAD	EPGV/CIRAD	EPGV/CIRAD	EPGV/CIRAD	-	-	-	-	-	Y	Ollitrault et al (2012) BMC Genomics 2012, 13:13
CiC5589-03	SNP	BES	ET114497	IVIA/EPGV/CIRAD	EPGV/CIRAD	EPGV/CIRAD	EPGV/CIRAD	-	-	1	-	-	Y	Ollitrault et al (2012) BMC Genomics 2012, 13:13
CiC5609-01	SNP	BES	ET081331	IVIA/EPGV/CIRAD	EPGV/CIRAD	EPGV/CIRAD	EPGV/CIRAD	-	-	-	-	-	Y	Ollitrault et al (2012) BMC Genomics 2012, 13:13
CiC5609-02	SNP	BES	ET081331	IVIA/EPGV/CIRAD	EPGV/CIRAD	EPGV/CIRAD	EPGV/CIRAD	-	2	2	1	2	Y	Ollitrault et al (2012) BMC Genomics 2012, 13:13
CiC5626-01	SNP	BES	ET081425	IVIA/EPGV/CIRAD	EPGV/CIRAD	EPGV/CIRAD	EPGV/CIRAD	-	-	-	-	-	Y	Ollitrault et al (2012) BMC Genomics 2012, 13:13
CiC5626-03	SNP	BES	ET081425	IVIA/EPGV/CIRAD	EPGV/CIRAD	EPGV/CIRAD	EPGV/CIRAD	-	-	-	-	-	Y	Ollitrault et al (2012) BMC Genomics 2012, 13:13
CiC5650-01	SNP	BES	ET081604	IVIA/EPGV/CIRAD	EPGV/CIRAD	EPGV/CIRAD	EPGV/CIRAD	-	2	2	-	-	Y	Ollitrault et al (2012) BMC Genomics 2012, 13:13
CiC5659-01	SNP	BES	ET081747	IVIA/EPGV/CIRAD	EPGV/CIRAD	EPGV/CIRAD	EPGV/CIRAD	-	-	-	-	-	Y	Ollitrault et al (2012) BMC Genomics 2012, 13:13
CiC5682-01	SNP	BES	ET082004	IVIA/EPGV/CIRAD	EPGV/CIRAD	EPGV/CIRAD	EPGV/CIRAD	-	-	-	-	-	Y	Ollitrault et al (2012) BMC Genomics 2012, 13:13
CiC5685-01	SNP	BES	ET082030	IVIA/EPGV/CIRAD	EPGV/CIRAD	EPGV/CIRAD	EPGV/CIRAD	-	-	-	-	-	Y	Ollitrault et al (2012) BMC Genomics 2012, 13:13
CiC5685-03	SNP	BES	ET082030	IVIA/EPGV/CIRAD	EPGV/CIRAD	EPGV/CIRAD	EPGV/CIRAD	-	-	-	-	-	Y	Ollitrault et al (2012) BMC Genomics 2012, 13:13
CiC5690-01	SNP	BES	ET082053	IVIA/EPGV/CIRAD	EPGV/CIRAD	EPGV/CIRAD	EPGV/CIRAD	-	-	-	-	-	Y	Ollitrault et al (2012) BMC Genomics 2012, 13:13
CiC5692-01	SNP	BES	ET082074	IVIA/EPGV/CIRAD	EPGV/CIRAD	EPGV/CIRAD	EPGV/CIRAD	-	-	-	-	-	Y	Ollitrault et al (2012) BMC Genomics 2012, 13:13
CiC5696-01	SNP	BES	ET082079	IVIA/EPGV/CIRAD	EPGV/CIRAD	EPGV/CIRAD	EPGV/CIRAD	-	-	-	-	-	Y	Ollitrault et al (2012) BMC Genomics 2012, 13:13
CiC5696-02	SNP	BES	ET082079	IVIA/EPGV/CIRAD	EPGV/CIRAD	EPGV/CIRAD	EPGV/CIRAD	-	-	-	-	-	Y	Ollitrault et al (2012) BMC Genomics 2012, 13:13
CiC5702-01	SNP	BES	ET111724	IVIA/EPGV/CIRAD	EPGV/CIRAD	EPGV/CIRAD	EPGV/CIRAD	-	-	-	-	-	Y	Ollitrault et al (2012) BMC Genomics 2012, 13:13
CiC5704-01	SNP	BES	ET082139	IVIA/EPGV/CIRAD	EPGV/CIRAD	EPGV/CIRAD	EPGV/CIRAD	-	-	-	1	2	Y	Ollitrault et al (2012) BMC Genomics 2012, 13:13
CiC5708-09	SNP	BES	ET082167	IVIA/EPGV/CIRAD	EPGV/CIRAD	EPGV/CIRAD	EPGV/CIRAD	-	-	-	-	-	Y	Ollitrault et al (2012) BMC Genomics 2012, 13:13
CiC5718-01	SNP	BES	ET082220	IVIA/EPGV/CIRAD	EPGV/CIRAD	EPGV/CIRAD	EPGV/CIRAD	-	-	-	-	-	Y	Ollitrault et al (2012) BMC Genomics 2012, 13:13
CiC5719-01	SNP	BES	ET082221	IVIA/EPGV/CIRAD	EPGV/CIRAD	EPGV/CIRAD	EPGV/CIRAD	-	-	-	-	-	Y	Ollitrault et al (2012) BMC Genomics 2012, 13:13
CiC5719-08	SNP	BES	ET082221	IVIA/EPGV/CIRAD	EPGV/CIRAD	EPGV/CIRAD	EPGV/CIRAD	-	-	-	-	-	Y	Ollitrault et al (2012) BMC Genomics 2012, 13:13
CiC5720-01	SNP	BES	ET082224	IVIA/EPGV/CIRAD	EPGV/CIRAD	EPGV/CIRAD	EPGV/CIRAD	-	-	-	-	-	Y	Ollitrault et al (2012) BMC Genomics 2012, 13:13
CiC5725-02	SNP	BES	ET082279	IVIA/EPGV/CIRAD	EPGV/CIRAD	EPGV/CIRAD	EPGV/CIRAD	-	-	-	-	-	Y	Ollitrault et al (2012) BMC Genomics 2012, 13:13
CiC5725-08	SNP	BES	ET082279	IVIA/EPGV/CIRAD	EPGV/CIRAD	EPGV/CIRAD	EPGV/CIRAD	-	-	-	-	-	Y	Ollitrault et al (2012) BMC Genomics 2012, 13:13
CiC5726-03	SNP	BES	ET082291	IVIA/EPGV/CIRAD	EPGV/CIRAD	EPGV/CIRAD	EPGV/CIRAD	-	-	-	-	-	Y	Ollitrault et al (2012) BMC Genomics 2012, 13:13
CiC5737-03	SNP	BES	ET082328	IVIA/EPGV/CIRAD	EPGV/CIRAD	EPGV/CIRAD	EPGV/CIRAD	-	-	-	-	-	Y	Ollitrault et al (2012) BMC Genomics 2012, 13:13
CiC5737-06	SNP	BES	ET082328	IVIA/EPGV/CIRAD	EPGV/CIRAD	EPGV/CIRAD	EPGV/CIRAD	-	-	-	-	2	Y	Ollitrault et al (2012) BMC Genomics 2012, 13:13
CiC5748-02	SNP	BES	ET082429	IVIA/EPGV/CIRAD	EPGV/CIRAD	EPGV/CIRAD	EPGV/CIRAD	-	-	-	-	-	Y	Ollitrault et al (2012) BMC Genomics 2012, 13:13
CiC5757-01	SNP	BES	ET082487	IVIA/EPGV/CIRAD	EPGV/CIRAD	EPGV/CIRAD	EPGV/CIRAD	-	-	-	-	-	Y	Ollitrault et al (2012) BMC Genomics 2012, 13:13
CiC5765-01	SNP	BES	ET082535	IVIA/EPGV/CIRAD	EPGV/CIRAD	EPGV/CIRAD	EPGV/CIRAD	-	-	-	-	-	Y	Ollitrault et al (2012) BMC Genomics 2012, 13:13
CiC5766-06	SNP	BES	ET082541	IVIA/EPGV/CIRAD	EPGV/CIRAD	EPGV/CIRAD	EPGV/CIRAD	-	-	2	-	-	Y	Ollitrault et al (2012) BMC Genomics 2012, 13:13
CiC5774-01	SNP	BES	ET082598	IVIA/EPGV/CIRAD	EPGV/CIRAD	EPGV/CIRAD	EPGV/CIRAD	-	-	-	-	-	Y	Ollitrault et al (2012) BMC Genomics 2012, 13:13
CiC5781-04	SNP	BES	ET082620	IVIA/EPGV/CIRAD	EPGV/CIRAD	EPGV/CIRAD	EPGV/CIRAD	-	-	-	-	-	Y	Ollitrault et al (2012) BMC Genomics 2012, 13:13
CiC5781-07	SNP	BES	ET082620	IVIA/EPGV/CIRAD	EPGV/CIRAD	EPGV/CIRAD	EPGV/CIRAD	-	-	-	-	-	Y	Ollitrault et al (2012) BMC Genomics 2012, 13:13
CiC5785-01	SNP	BES	ET082673	IVIA/EPGV/CIRAD	EPGV/CIRAD	EPGV/CIRAD	EPGV/CIRAD	-	-	-	-	-	Y	Ollitrault et al (2012) BMC Genomics 2012, 13:13
CiC5788-03	SNP	BES	ET082679	IVIA/EPGV/CIRAD	EPGV/CIRAD	EPGV/CIRAD	EPGV/CIRAD	-	-	-	-	-	Y	Ollitrault et al (2012) BMC Genomics 2012, 13:13
CiC5788-16	SNP	BES	ET082679	IVIA/EPGV/CIRAD	EPGV/CIRAD	EPGV/CIRAD	EPGV/CIRAD	-	-	-	-	-	Y	Ollitrault et al (2012) BMC Genomics 2012, 13:13
CiC5791-06	SNP	BES	ET082700	IVIA/EPGV/CIRAD	EPGV/CIRAD	EPGV/CIRAD	EPGV/CIRAD	-	-	-	1	2	Y	Ollitrault et al (2012) BMC Genomics 2012, 13:13
CiC5796-03	SNP	BES	ET082752	IVIA/EPGV/CIRAD	EPGV/CIRAD	EPGV/CIRAD	EPGV/CIRAD	-	-	-	-	-	Y	Ollitrault et al (2012) BMC Genomics 2012, 13:13
CiC5796-12	SNP	BES	ET082752	IVIA/EPGV/CIRAD	EPGV/CIRAD	EPGV/CIRAD	EPGV/CIRAD	-	-	-	-	-	Y	Ollitrault et al (2012) BMC Genomics 2012, 13:13
CiC5805-01	SNP	BES	ET082798	IVIA/EPGV/CIRAD	EPGV/CIRAD	EPGV/CIRAD	EPGV/CIRAD	-	2	2	1	2	Y	Ollitrault et al (2012) BMC Genomics 2012, 13:13
CiC5805-02	SNP	BES	ET082798	IVIA/EPGV/CIRAD	EPGV/CIRAD	EPGV/CIRAD	EPGV/CIRAD	-	-	-	-	-	Y	Ollitrault et al (2012) BMC Genomics 2012, 13:13
CiC5810-01	SNP	BES	ET082829	IVIA/EPGV/CIRAD	EPGV/CIRAD	EPGV/CIRAD	EPGV/CIRAD	-	-	-	-	-	Y	Ollitrault et al (2012) BMC Genomics 2012, 13:13
CiC5810-04	SNP	BES	ET082829	IVIA/EPGV/CIRAD	EPGV/CIRAD	EPGV/CIRAD	EPGV/CIRAD	-	-	-	1	2	Y	Ollitrault et al (2012) BMC Genomics 2012, 13:13
CiC5814-01	SNP	BES	ET082845	IVIA/EPGV/CIRAD	EPGV/CIRAD	EPGV/CIRAD	EPGV/CIRAD	-	1	-	-	-	Y	Ollitrault et al (2012) BMC Genomics 2012, 13:13
CiC5815-01	SNP	BES	ET082852	IVIA/EPGV/CIRAD	EPGV/CIRAD	EPGV/CIRAD	EPGV/CIRAD	-	-	-	1	2	Y	Ollitrault et al (2012) BMC Genomics 2012, 13:13
CiC5815-02	SNP	BES	ET082852	IVIA/EPGV/CIRAD	EPGV/CIRAD	EPGV/CIRAD	EPGV/CIRAD	-	-	-	-	-	Y	Ollitrault et al (2012) BMC Genomics 2012, 13:13
CiC5816-01	SNP	BES	ET082871	IVIA/EPGV/CIRAD	EPGV/CIRAD	EPGV/CIRAD	EPGV/CIRAD	-	-	-	-	2	Y	Ollitrault et al (2012) BMC Genomics 2012, 13:13
CiC5825-01	SNP	BES	ET102782	IVIA/EPGV/CIRAD	EPGV/CIRAD	EPGV/CIRAD	EPGV/CIRAD	-	-	-	-	-	Y	Ollitrault et al (2012) BMC Genomics 2012, 13:13
CiC5825-03	SNP	BES	ET102782	IVIA/EPGV/CIRAD	EPGV/CIRAD	EPGV/CIRAD	EPGV/CIRAD	-	-	-	-	-	Y	Ollitrault et al (2012) BMC Genomics 2012, 13:13
CiC5828-02	SNP	BES	ET082980	IVIA/EPGV/CIRAD	EPGV/CIRAD	EPGV/CIRAD	EPGV/CIRAD	1	-	2	1	2	Y	Ollitrault et al (2012) BMC Genomics 2012, 13:13
CiC5833-02	SNP	BES	ET083072	IVIA/EPGV/CIRAD	EPGV/CIRAD	EPGV/CIRAD	EPGV/CIRAD	-	-	1	-	-	Y	Ollitrault et al (2012) BMC Genomics 2012, 13:13
CiC5839-02	SNP	BES	ET083100	IVIA/EPGV/CIRAD	EPGV/CIRAD	EPGV/CIRAD	EPGV/CIRAD	-	-	-	-	-	Y	Ollitrault et al (2012) BMC Genomics 2012, 13:13
CiC5842-02	SNP	BES	ET083106	IVIA/EPGV/CIRAD	EPGV/CIRAD	EPGV/CIRAD	EPGV/CIRAD	-	-	-	-	-	Y	Ollitrault et al (2012) BMC Genomics 2012, 13:13
CiC5843-03	SNP	BES	ET083107	IVIA/EPGV/CIRAD	EPGV/CIRAD	EPGV/CIRAD	EPGV/CIRAD	-	2	2	1	2	Y	Ollitrault et al (2012) BMC Genomics 2012, 13:13
CiC5851-01	SNP	BES	ET083142	IVIA/EPGV/CIRAD	EPGV/CIRAD	EPGV/CIRAD	EPGV/CIRAD	-	-	-	-	-	Y	Ollitrault et al (2012) BMC Genomics 2012, 13:13
CiC5860-01	SNP	BES	ET083174	IVIA/EPGV/CIRAD	EPGV/CIRAD	EPGV/CIRAD	EPGV/CIRAD	-	-	-	-	-	Y	Ollitrault et al (2012) BMC Genomics 2012, 13:13
CiC5860-02	SNP	BES	ET083174	IVIA/EPGV/CIRAD	EPGV/CIRAD	EPGV/CIRAD	EPGV/CIRAD	-	-	-	-	-	Y	Ollitrault et al (2012) BMC Genomics 2012, 13:13
CiC5874-05	SNP	BES	ET083265	IVIA/EPGV/CIRAD	EPGV/CIRAD	EPGV/CIRAD	EPGV/CIRAD	-	1	1	-	-	Y	Ollitrault et al (2012) BMC Genomics 2012, 13:13
CiC5911-01	SNP	BES	ET083582	IVIA/EPGV/CIRAD	EPGV/CIRAD	EPGV/CIRAD	EPGV/CIRAD	-	-	-	-	-	Y	Ollitrault et al (2012) BMC Genomics 2012, 13:13
CiC5920-04	SNP	BES	ET083726	IVIA/EPGV/CIRAD	EPGV/CIRAD	EPGV/CIRAD	EPGV/CIRAD	-	-	-	-	-	Y	Ollitrault et al (2012) BMC Genomics 2012, 13:13
CiC5938-01	SNP	BES	ET083881	IVIA/EPGV/CIRAD	EPGV/CIRAD	EPGV/CIRAD	EPGV/CIRAD	-	-	-	-	-	Y	Ollitrault et al (2012) BMC Genomics 2012, 13:13
CiC5938-02	SNP	BES	ET083881	IVIA/EPGV/CIRAD	EPGV/CIRAD	EPGV/CIRAD	EPGV/CIRAD	-	-	-	-	-	Y	Ollitrault et al (2012) BMC Genomics 2012, 13:13
CiC5948-03	SNP	BES	ET083932	IVIA/EPGV/CIRAD	EPGV/CIRAD	EPGV/CIRAD	EPGV/CIRAD	-	-	-	-	-	Y	Ollitrault et al (2012) BMC Genomics 2012, 13:13
CiC5950-02	SNP	BES	ET083949	IVIA/EPGV/CIRAD	EPGV/CIRAD	EPGV/CIRAD	EPGV/CIRAD	-	-	-	-	2	Y	Ollitrault et al (2012) BMC Genomics 2012, 13:13
CiC5950-03	SNP	BES	ET083949	IVIA/EPGV/CIRAD	EPGV/CIRAD	EPGV/CIRAD	EPGV/CIRAD	-	-	-	-	-	Y	Ollitrault et al (2012) BMC Genomics 2012, 13:13
CiC5979-03	SNP	BES	ET084122	IVIA/EPGV/CIRAD	EPGV/CIRAD	EPGV/CIRAD	EPGV/CIRAD	-	-	-	-	-	Y	Ollitrault et al (2012) BMC Genomics 2012, 13:13
CiC5979-08	SNP	BES	ET084122	IVIA/EPGV/CIRAD	EPGV/CIRAD	EPGV/CIRAD	EPGV/CIRAD	-	-	-	-	-	Y	Ollitrault et al (2012) BMC Genomics 2012, 13:13
CiC6014-14	SNP	BES	ET084235	IVIA/EPGV/CIRAD	EPGV/CIRAD	EPGV/CIRAD	EPGV/CIRAD	1	-	1	-	-	Y	Ollitrault et al (2012) BMC Genomics 2012, 13:13
CiC6015-09	SNP	BES	ET101667	IVIA/EPGV/CIRAD	EPGV/CIRAD	EPGV/CIRAD	EPGV/CIRAD	-	-	-	-	-	Y	Ollitrault et al (2012) BMC Genomics 2012, 13:13
CiC6022-01	SNP	BES	ET084274	IVIA/EPGV/CIRAD	EPGV/CIRAD	EPGV/CIRAD	EPGV/CIRAD	-	-	-	-	-	Y	Ollitrault et al (2012) BMC Genomics 2012, 13:13
CiC6022-03	SNP	BES	ET084274	IVIA/EPGV/CIRAD	EPGV/CIRAD	EPGV/CIRAD	EPGV/CIRAD	1	2	2	-	-	Y	Ollitrault et al (2012) BMC Genomics 2012, 13:13
CiC6024-07	SNP	BES	ET084285	IVIA/EPGV/CIRAD	EPGV/CIRAD	EPGV/CIRAD	EPGV/CIRAD	-	-	-	-	-	Y	Ollitrault et al (2012) BMC Genomics 2012, 13:13
CiC6078-01	SNP	BES	ET084578	IVIA/EPGV/CIRAD	EPGV/CIRAD	EPGV/CIRAD	EPGV/CIRAD	-	-	-	-	-	Y	Ollitrault et al (2012) BMC Genomics 2012, 13:13
CiC6110-02	SNP	BES	ET084731	IVIA/EPGV/CIRAD	EPGV/CIRAD	EPGV/CIRAD	EPGV/CIRAD	-	-	-	-	-	Y	Ollitrault et al (2012) BMC Genomics 2012, 13:13
CiC6116-02	SNP	BES	ET084766	IVIA/EPGV/CIRAD	EPGV/CIRAD	EPGV/CIRAD	EPGV/CIRAD	-	-	-	-	-	Y	Ollitrault et al (2012) BMC Genomics 2012, 13:13
CiC6116-04	SNP	BES	ET084766	IVIA/EPGV/CIRAD	EPGV/CIRAD	EPGV/CIRAD	EPGV/CIRAD	-	-	-	-	2	Y	Ollitrault et al (2012) BMC Genomics 2012, 13:13
CiC6122-02	SNP	BES	ET084801	IVIA/EPGV/CIRAD	EPGV/CIRAD	EPGV/CIRAD	EPGV/CIRAD	-	-	-	-	-	Y	Ollitrault et al (2012) BMC Genomics 2012, 13:13
CiC6122-04	SNP	BES	ET084801	IVIA/EPGV/CIRAD	EPGV/CIRAD	EPGV/CIRAD	EPGV/CIRAD	-	-	-	-	-	Y	Ollitrault et al (2012) BMC Genomics 2012, 13:13
CiC6128-06	SNP	BES	ET084831	IVIA/EPGV/CIRAD	EPGV/CIRAD	EPGV/CIRAD	EPGV/CIRAD	-	-	-	-	-	Y	Ollitrault et al (2012) BMC Genomics 2012, 13:13
CiC6172-03	SNP	BES	ET085045	IVIA/EPGV/CIRAD	EPGV/CIRAD	EPGV/CIRAD	EPGV/CIRAD	-	1	-	-	-	Y	Ollitrault et al (2012) BMC Genomics 2012, 13:13
CiC6177-01	SNP	BES	ET085065	IVIA/EPGV/CIRAD	EPGV/CIRAD	EPGV/CIRAD	EPGV/CIRAD	-	-	-	-	-	Y	Ollitrault et al (2012) BMC Genomics 2012, 13:13
CiC6177-04	SNP	BES	ET085065	IVIA/EPGV/CIRAD	EPGV/CIRAD	EPGV/CIRAD	EPGV/CIRAD	-	2	-	-	-	Y	Ollitrault et al (2012) BMC Genomics 2012, 13:13
CiC6193-01	SNP	BES	ET085125	IVIA/EPGV/CIRAD	EPGV/CIRAD	EPGV/CIRAD	EPGV/CIRAD	-	-	-	-	-	Y	Ollitrault et al (2012) BMC Genomics 2012, 13:13
CiC6193-09	SNP	BES	ET085125	IVIA/EPGV/CIRAD	EPGV/CIRAD	EPGV/CIRAD	EPGV/CIRAD	-	-	-	-	-	Y	Ollitrault et al (2012) BMC Genomics 2012, 13:13
CiC6213-02	SNP	BES	ET085253	IVIA/EPGV/CIRAD	EPGV/CIRAD	EPGV/CIRAD	EPGV/CIRAD	-	-	-	-	-	Y	Ollitrault et al (2012) BMC Genomics 2012, 13:13
CiC6213-07	SNP	BES	ET085253	IVIA/EPGV/CIRAD	EPGV/CIRAD	EPGV/CIRAD	EPGV/CIRAD	-	-	-	-	-	Y	Ollitrault et al (2012) BMC Genomics 2012, 13:13
CiC6233-01	SNP	BES	ET085353	IVIA/EPGV/CIRAD	EPGV/CIRAD	EPGV/CIRAD	EPGV/CIRAD	-	-	-	-	-	Y	Ollitrault et al (2012) BMC Genomics 2012, 13:13
CiC6235-01	SNP	BES	ET085358	IVIA/EPGV/CIRAD	EPGV/CIRAD	EPGV/CIRAD	EPGV/CIRAD	-	-	-	-	-	Y	Ollitrault et al (2012) BMC Genomics 2012, 13:13
CiC6243-01	SNP	BES	ET085386	IVIA/EPGV/CIRAD	EPGV/CIRAD	EPGV/CIRAD	EPGV/CIRAD	-	-	-	-	-	Y	Ollitrault et al (2012) BMC Genomics 2012, 13:13
CiC6243-03	SNP	BES	ET085386	IVIA/EPGV/CIRAD	EPGV/CIRAD	EPGV/CIRAD	EPGV/CIRAD	-	-	-	-	-	Y	Ollitrault et al (2012) BMC Genomics 2012, 13:13
CiC6249-01	SNP	BES	ET085430	IVIA/EPGV/CIRAD	EPGV/CIRAD	EPGV/CIRAD	EPGV/CIRAD	-	-	-	-	-	Y	Ollitrault et al (2012) BMC Genomics 2012, 13:13
CiC6249-02	SNP	BES	ET085430	IVIA/EPGV/CIRAD	EPGV/CIRAD	EPGV/CIRAD	EPGV/CIRAD	-	-	-	-	-	Y	Ollitrault et al (2012) BMC Genomics 2012, 13:13
CiC6259-01	SNP	BES	ET085462	IVIA/EPGV/CIRAD	EPGV/CIRAD	EPGV/CIRAD	EPGV/CIRAD	-	-	-	-	-	Y	Ollitrault et al (2012) BMC Genomics 2012, 13:13
CiC6259-03	SNP	BES	ET085462	IVIA/EPGV/CIRAD	EPGV/CIRAD	EPGV/CIRAD	EPGV/CIRAD	-	-	-	-	-	Y	Ollitrault et al (2012) BMC Genomics 2012, 13:13
CiC6260-02	SNP	BES	ET085467	IVIA/EPGV/CIRAD	EPGV/CIRAD	EPGV/CIRAD	EPGV/CIRAD	-	-	-	-	-	Y	Ollitrault et al (2012) BMC Genomics 2012, 13:13
CiC6278-01	SNP	BES	ET085551	IVIA/EPGV/CIRAD	EPGV/CIRAD	EPGV/CIRAD	EPGV/CIRAD	-	1	2	-	-	Y	Ollitrault et al (2012) BMC Genomics 2012, 13:13
CiC6288-02	SNP	BES	ET085629	IVIA/EPGV/CIRAD	EPGV/CIRAD	EPGV/CIRAD	EPGV/CIRAD	-	-	-	-	-	Y	Ollitrault et al (2012) BMC Genomics 2012, 13:13
CiC6288-04	SNP	BES	ET085629	IVIA/EPGV/CIRAD	EPGV/CIRAD	EPGV/CIRAD	EPGV/CIRAD	-	-	-	-	-	Y	Ollitrault et al (2012) BMC Genomics 2012, 13:13
CiC6294-02	SNP	BES	ET085674	IVIA/EPGV/CIRAD	EPGV/CIRAD	EPGV/CIRAD	EPGV/CIRAD	-	-	-	-	-	Y	Ollitrault et al (2012) BMC Genomics 2012, 13:13
CiC6294-03	SNP	BES	ET085674	IVIA/EPGV/CIRAD	EPGV/CIRAD	EPGV/CIRAD	EPGV/CIRAD	-	-	1	-	-	Y	Ollitrault et al (2012) BMC Genomics 2012, 13:13
CiC6306-01	SNP	BES	ET085745	IVIA/EPGV/CIRAD	EPGV/CIRAD	EPGV/CIRAD	EPGV/CIRAD	-	-	-	-	-	Y	Ollitrault et al (2012) BMC Genomics 2012, 13:13
CiC6306-06	SNP	BES	ET085745	IVIA/EPGV/CIRAD	EPGV/CIRAD	EPGV/CIRAD	EPGV/CIRAD	-	-	-	-	2	Y	Ollitrault et al (2012) BMC Genomics 2012, 13:13
CiC6314-03	SNP	BES	ET085782	IVIA/EPGV/CIRAD	EPGV/CIRAD	EPGV/CIRAD	EPGV/CIRAD	-	-	1	-	-	Y	Ollitrault et al (2012) BMC Genomics 2012, 13:13
CiC6314-14	SNP	BES	ET085782	IVIA/EPGV/CIRAD	EPGV/CIRAD	EPGV/CIRAD	EPGV/CIRAD	-	-	-	-	-	Y	Ollitrault et al (2012) BMC Genomics 2012, 13:13
CiC6315-01	SNP	BES	ET085785	IVIA/EPGV/CIRAD	EPGV/CIRAD	EPGV/CIRAD	EPGV/CIRAD	-	-	-	-	-	Y	Ollitrault et al (2012) BMC Genomics 2012, 13:13
CiC6320-02	SNP	BES	ET085798	IVIA/EPGV/CIRAD	EPGV/CIRAD	EPGV/CIRAD	EPGV/CIRAD	-	-	-	-	-	Y	Ollitrault et al (2012) BMC Genomics 2012, 13:13
CiC6320-04	SNP	BES	ET085798	IVIA/EPGV/CIRAD	EPGV/CIRAD	EPGV/CIRAD	EPGV/CIRAD	-	-	-	-	-	Y	Ollitrault et al (2012) BMC Genomics 2012, 13:13
CiC6324-01	SNP	BES	ET085820	IVIA/EPGV/CIRAD	EPGV/CIRAD	EPGV/CIRAD	EPGV/CIRAD	-	-	-	-	-	Y	Ollitrault et al (2012) BMC Genomics 2012, 13:13
CiC6324-03	SNP	BES	ET085820	IVIA/EPGV/CIRAD	EPGV/CIRAD	EPGV/CIRAD	EPGV/CIRAD	-	-	-	-	-	Y	Ollitrault et al (2012) BMC Genomics 2012, 13:13
CiC6325-01	SNP	BES	ET085822	IVIA/EPGV/CIRAD	EPGV/CIRAD	EPGV/CIRAD	EPGV/CIRAD	-	-	-	-	-	Y	Ollitrault et al (2012) BMC Genomics 2012, 13:13
CiC6337-01	SNP	BES	ET085889	IVIA/EPGV/CIRAD	EPGV/CIRAD	EPGV/CIRAD	EPGV/CIRAD	-	-	-	-	-	Y	Ollitrault et al (2012) BMC Genomics 2012, 13:13
CiC6339-04	SNP	BES	ET085911	IVIA/EPGV/CIRAD	EPGV/CIRAD	EPGV/CIRAD	EPGV/CIRAD	-	-	-	-	-	Y	Ollitrault et al (2012) BMC Genomics 2012, 13:13
CiC6339-06	SNP	BES	ET085911	IVIA/EPGV/CIRAD	EPGV/CIRAD	EPGV/CIRAD	EPGV/CIRAD	-	-	-	-	-	Y	Ollitrault et al (2012) BMC Genomics 2012, 13:13
CiC6363-05	SNP	BES	ET086107	IVIA/EPGV/CIRAD	EPGV/CIRAD	EPGV/CIRAD	EPGV/CIRAD	-	-	-	-	2	Y	Ollitrault et al (2012) BMC Genomics 2012, 13:13
CiC6367-05	SNP	BES	ET086120	IVIA/EPGV/CIRAD	EPGV/CIRAD	EPGV/CIRAD	EPGV/CIRAD	-	-	-	-	-	Y	Ollitrault et al (2012) BMC Genomics 2012, 13:13
CiC6391-02	SNP	BES	ET086212	IVIA/EPGV/CIRAD	EPGV/CIRAD	EPGV/CIRAD	EPGV/CIRAD	-	-	-	-	-	Y	Ollitrault et al (2012) BMC Genomics 2012, 13:13
CiC6391-03	SNP	BES	ET086212	IVIA/EPGV/CIRAD	EPGV/CIRAD	EPGV/CIRAD	EPGV/CIRAD	-	-	-	-	-	Y	Ollitrault et al (2012) BMC Genomics 2012, 13:13
CiC6417-02	SNP	BES	ET086367	IVIA/EPGV/CIRAD	EPGV/CIRAD	EPGV/CIRAD	EPGV/CIRAD	-	-	-	-	2	Y	Ollitrault et al (2012) BMC Genomics 2012, 13:13
CiC6423-01	SNP	BES	ET086411	IVIA/EPGV/CIRAD	EPGV/CIRAD	EPGV/CIRAD	EPGV/CIRAD	-	-	-	-	-	Y	Ollitrault et al (2012) BMC Genomics 2012, 13:13
CiC6423-02	SNP	BES	ET086411	IVIA/EPGV/CIRAD	EPGV/CIRAD	EPGV/CIRAD	EPGV/CIRAD	-	2	-	-	-	Y	Ollitrault et al (2012) BMC Genomics 2012, 13:13
CiC6441-17	SNP	BES	ET086498	IVIA/EPGV/CIRAD	EPGV/CIRAD	EPGV/CIRAD	EPGV/CIRAD	-	-	-	-	-	Y	Ollitrault et al (2012) BMC Genomics 2012, 13:13
CiC6458-12	SNP	BES	ET086604	IVIA/EPGV/CIRAD	EPGV/CIRAD	EPGV/CIRAD	EPGV/CIRAD	-	-	-	-	-	Y	Ollitrault et al (2012) BMC Genomics 2012, 13:13
DXS-M-175	SNP	ESTs	DN959423	IVIA/EPGV/CIRAD	EPGV/CIRAD	EPGV/CIRAD	EPGV/CIRAD	-	-	-	-	-	N	Present paper
DXS-M-88	SNP	ESTs	DN959423	IVIA/EPGV/CIRAD	EPGV/CIRAD	EPGV/CIRAD	EPGV/CIRAD	-	-	-	-	-	N	Present paper
FLS-M-283	SNP	ESTs	AB011796	IVIA/EPGV/CIRAD	EPGV/CIRAD	EPGV/CIRAD	EPGV/CIRAD	-	-	-	-	2	N	Present paper
FLS-M-313	SNP	ESTs	AB011796	IVIA/EPGV/CIRAD	EPGV/CIRAD	EPGV/CIRAD	EPGV/CIRAD	-	-	-	-	-	N	Present paper
HKT1c800F141	SNP	ESTs	DY297409	IVIA/EPGV/CIRAD	EPGV/CIRAD	EPGV/CIRAD	EPGV/CIRAD	-	-	-	1	2	Y	Ollitrault et al (2012) BMC Genomics 2012, 13:13
LapXcF238	SNP	ESTs	EU719653	IVIA/EPGV/CIRAD	EPGV/CIRAD	EPGV/CIRAD	EPGV/CIRAD	-	1	-	-	-	N	Present paper
LapXcF73	SNP	ESTs	EU719653	IVIA/EPGV/CIRAD	EPGV/CIRAD	EPGV/CIRAD	EPGV/CIRAD	-	-	-	-	-	N	Present paper
LCY2-M-376	SNP	ESTs	FJ516403	IVIA/EPGV/CIRAD	EPGV/CIRAD	EPGV/CIRAD	EPGV/CIRAD	-	-	-	-	-	Y	Ollitrault et al (2012) BMC Genomics 2012, 13:13
LCY2-P-243	SNP	ESTs	FJ516403	IVIA/EPGV/CIRAD	EPGV/CIRAD	EPGV/CIRAD	EPGV/CIRAD	-	-	-	-	-	Y	Ollitrault et al (2012) BMC Genomics 2012, 13:13
LCY2-P-75	SNP	ESTs	FJ516403	IVIA/EPGV/CIRAD	EPGV/CIRAD	EPGV/CIRAD	EPGV/CIRAD	-	-	-	-	-	Y	Ollitrault et al (2012) BMC Genomics 2012, 13:13
LCYB-M-201	SNP	ESTs	AY166796	IVIA/EPGV/CIRAD	EPGV/CIRAD	EPGV/CIRAD	EPGV/CIRAD	-	-	-	-	-	Y	Ollitrault et al (2012) BMC Genomics 2012, 13:13
LCYB-M-480	SNP	ESTs	AY166796	IVIA/EPGV/CIRAD	EPGV/CIRAD	EPGV/CIRAD	EPGV/CIRAD	-	-	-	-	-	Y	Ollitrault et al (2012) BMC Genomics 2012, 13:13
MDH-P-84	SNP	ESTs	DQ901430	IVIA/EPGV/CIRAD	EPGV/CIRAD	EPGV/CIRAD	EPGV/CIRAD	-	-	-	1	2	N	Present paper
NADK2c800F111	SNP	ESTs	DN619491	IVIA/EPGV/CIRAD	EPGV/CIRAD	EPGV/CIRAD	EPGV/CIRAD	-	-	-	-	-	N	Present paper
NADK2c800F374	SNP	ESTs	DN619491	IVIA/EPGV/CIRAD	EPGV/CIRAD	EPGV/CIRAD	EPGV/CIRAD	-	-	-	-	-	N	Present paper
NADK2c800F722	SNP	ESTs	DN619491	IVIA/EPGV/CIRAD	EPGV/CIRAD	EPGV/CIRAD	EPGV/CIRAD	-	-	-	-	-	N	Present paper
PKF-M-186	SNP	ESTs	AF095520	IVIA/EPGV/CIRAD	EPGV/CIRAD	EPGV/CIRAD	EPGV/CIRAD	-	-	-	-	-	Y	Ollitrault et al (2012) BMC Genomics 2012, 13:13
PSY-M-289	SNP	ESTs	AB037975	IVIA/EPGV/CIRAD	EPGV/CIRAD	EPGV/CIRAD	EPGV/CIRAD	-	-	-	-	-	Y	Ollitrault et al (2012) BMC Genomics 2012, 13:13
TRPA-M-287	SNP	ESTs	EF028327	IVIA/EPGV/CIRAD	EPGV/CIRAD	EPGV/CIRAD	EPGV/CIRAD	-	-	-	-	-	Y	Ollitrault et al (2012) BMC Genomics 2012, 13:13
TRPA-M-370	SNP	ESTs	EF028327	IVIA/EPGV/CIRAD	EPGV/CIRAD	EPGV/CIRAD	EPGV/CIRAD	-	-	-	-	-	Y	Ollitrault et al (2012) BMC Genomics 2012, 13:13
TScMI331	SNP	ESTs	FC875388	IVIA/EPGV/CIRAD	EPGV/CIRAD	EPGV/CIRAD	EPGV/CIRAD	-	-	-	-	-	Y	Ollitrault et al (2012) BMC Genomics 2012, 13:13
CF-AAG04	SSR	ESTs	CN183451.1	UCR	UCR	none	none	-	-	-			N	in preparation
CF-ACA01	SSR	ESTs	CN181701.1	UCR	UCR	none	none	-	-	-			N	in preparation
CF-AG04	SSR	ESTs	CF832572	UCR	UCR	none	none	-	-	-			N	in preparation
CF-AG05	SSR	ESTs	CV705650	UCR	UCR	none	none	-	-	-			N	in preparation
CF-AG07	SSR	ESTs	CV715653.1	UCR	UCR	none	none	-	-	-			N	in preparation
CF-AT03	SSR	ESTs	CN187629	UCR	UCR	none	none	-	-	-			N	in preparation
CF-AT07	SSR	ESTs	CK935460	UCR	UCR	none	none	-	-	-			N	in preparation
CF-AT20	SSR	ESTs	CX077909.1	UCR	UCR	none	none	-	-	-			N	in preparation
CF-CA05	SSR	ESTs	GS597774	UCR	UCuk.	GEQA	none	-	-	-			N	in preparation
CF-CA14	SSR	ESTs	GS597777	UCR	UCuk.	GEQA	none	-	-	-			N	in preparation
CF-CA16	SSR	ESTs	HR308664	UCR	UCuk.	GEQA	none	-	-	-			N	in preparation
CF-CA19	SSR	Genomic library	GS597778	UCR	UCR	GEQA	none	-	-	-			N	in preparation
CF-CA20	SSR	ESTs	HR308665	UCR	UCuk.	GEQA	none	2	-	-			N	in preparation
CF-CA22	SSR	Genomic library	GS597779	UCR	UCR	GEQA	none	-	-	-			N	in preparation
CF-CA24	SSR	Genomic library	GS597780	UCR	UCR	none	none	-	-	-			N	in preparation
CF-CA25	SSR	Genomic library	GS597781	UCR	UCR	none	none	-	-	-			N	in preparation
CF-CA27	SSR	Genomic library	GS597782	UCR	UCR	none	none	-	-	-			N	in preparation
CF-CA31	SSR	Genomic library	GS597784	UCR	UCR	none	none	-	-	-			N	in preparation
CF-CAA02	SSR	ESTs	CX050395.1	UCR	UCR	none	none	-	-	-			N	in preparation
CF-CAT07	SSR	ESTs	GS597787	UCR	UCuk.	GEQA	none	-	-	-			N	in preparation
CF-CCA01	SSR	ESTs	CX045224	UCR	UCR	none	none	-	-	-			N	in preparation
CF-CCT01	SSR	ESTs	CX671829	UCR	UCR	none	none	-	-	-			N	in preparation
CF-CT02	SSR	ESTs	CN185486	UCR	UCR	none	none	-	-	-			N	in preparation
CF-CT15	SSR	ESTs	CV707292	UCR	UCR	none	none	-	-	-			N	in preparation
CF-GA01	SSR	Genomic library	GS597788	UCR	UCR	none	none	-	-	-			N	in preparation
CF-GA02	SSR	Genomic library	HR308662	UCR	UCR	none	none	-	-	-			N	in preparation
CF-GA08	SSR	ESTs	CF507406.1	UCR	UCR	none	none	-	-	-			N	in preparation
CF-GGT05	SSR	ESTs	CV886895.1	UCR	UCR	none	none	-	-	-			N	in preparation
CF-TA08	SSR	ESTs	CV885187.1	UCR	UCR	none	none	-	-	-			N	in preparation
CF-TA10	SSR	ESTs	CX071750.1	UCR	UCR	none	none	-	1	-			N	in preparation
CF-TA15	SSR	ESTs	CX288870	UCR	UCR	none	none	-	-	-			N	in preparation
CF-TAG01	SSR	ESTs	CX071202.1	UCR	UCR	none	none	-	2	-			N	in preparation
CF-TC20	SSR	ESTs	CX642119	UCR	UCR	none	none	-	-	-			N	in preparation
CF-TG02	SSR	ESTs	HR308666	UCR	UCuk.	GEQA	none	-	-	-			N	in preparation
CF-TG16	SSR	Genomic library	GS597791	UCR	UCR	none	none	-	-	-			N	in preparation
CF-TGG02	SSR	ESTs	CX045224.1	UCR	UCR	none	none	-	-	-			N	in preparation
CF-TTC01	SSR	Genomic library	GS597792	UCR	UCR	none	none	-	-	-			N	in preparation
CF-TTC02	SSR	ESTs	CK937483	UCR	UCR	none	none	-	-	-			N	in preparation
CF-TTC05	SSR	ESTs	CN187515.1	UCR	UCR	none	none	-	2	-			N	in preparation
CF-TTG01	SSR	ESTs	CX644932	UCR	UCR	none	none	-	-	-			N	in preparation
Ci01C07	SSR	Genomic library	AJ567394	CIRAD/INRA	CIRAD/INRAM	GEQA	none	-	-	-			Y	Froelicher et al. (2008) Mol. Eco.res. 8 (1): 119-122.
Ci01D11	SSR	Genomic library	AJ567397	CIRAD/INRA	CIRAD/INRAM	CIRAD	none	-	-	-			Y	Froelicher et al. (2008) Mol. Eco.res. 8 (1): 119-122.
CI02A04	SSR	Genomic library	AJ567402	CIRAD/INRA	none	CIRAD	none	-	-	-			Y	Froelicher et al. (2008) Mol. Eco.res. 8 (1): 119-122.
Ci02B07	SSR	Genomic library	AJ567403	CIRAD/INRA	CIRAD/INRAM	none	none	-	-	-			Y	Froelicher et al. (2008) Mol. Eco.res. 8 (1): 119-122.
CI02B10	SSR	Genomic library	AJ567404	CIRAD/INRA	none	CIRAD	none	-	-	-			Y	Froelicher et al. (2008) Mol. Eco.res. 8 (1): 119-122.
CI02F07	SSR	Genomic library	AJ567406	CIRAD/INRA	CIRAD/INRAM	CIRAD	none	-	-	-			Y	Froelicher et al. (2008) Mol. Eco.res. 8 (1): 119-122.
mCrCIR02H05	SSR	Genomic library	HE801214	CIRAD/INRA	none	CIRAD	none	-	-	-			N	Present paper
Ci07C07	SSR	Genomic library	AJ567409	CIRAD/INRA	CIRAD/INRAM	CIRAD	none	-	-	2			Y	Froelicher et al. (2008) Mol. Eco.res. 8 (1): 119-122.
Ci07C09	SSR	Genomic library	AJ567410	CIRAD/INRA	none	CIRAD	none	-	-	-			Y	Froelicher et al. (2008) Mol. Eco.res. 8 (1): 119-122.
mCrCIR07E05	SSR	Genomic library	AM489749	CIRAD/INRA	none	CIRAD	none	-	-	-			Y	Froelicher et al. (2008) Mol. Eco.res. 8 (1): 119-122.
Ci08A10	SSR	Genomic library	AJ567414	CIRAD/INRA	CIRAD/INRAM	CIRAD	none	-	-	-			Y	Froelicher et al. (2008) Mol. Eco.res. 8 (1): 119-122.
Ci08C05	SSR	Genomic library	AJ567415	CIRAD/INRA	CIRAD/INRAM	CIRAD	none	-	-	-			Y	Froelicher et al. (2008) Mol. Eco.res. 8 (1): 119-122.
CiBE0214	SSR	BES	ET088913	CIRAD/Ivia	IVIA/CIRAD	IVIA/CIRAD	none	-	-	-			Y	Ollitrault et al. (2010). AJB doi:10.3732/ajb.1000280
CiBE0447	SSR	BES	ET091388	CIRAD/Ivia	IVIA/CIRAD	IVIA/CIRAD	none	-	-	-			Y	Ollitrault et al. (2010). AJB doi:10.3732/ajb.1000280
CiBE0733	SSR	BES	ET094202	CIRAD/Ivia	IVIA/CIRAD	IVIA/CIRAD	none	-	-	1			Y	Ollitrault et al. (2010). AJB doi:10.3732/ajb.1000280
CiBE0885	SSR	BES	ET076551	CIRAD/Ivia	none	IVIA/CIRAD	none	-	-	-			Y	Ollitrault et al. (2010). AJB doi:10.3732/ajb.1000280
CiBE0890	SSR	BES	ET095261	CIRAD/Ivia	none	IVIA/CIRAD	none	-	-	-			Y	Ollitrault et al. (2010). AJB doi:10.3732/ajb.1000280
CiBE1116	SSR	BES	ET069352	CIRAD/Ivia	none	IVIA/CIRAD	none	-	-	-			Y	Ollitrault et al. (2010). AJB doi:10.3732/ajb.1000280
CiBE1168	SSR	BES	ET069980	CIRAD/Ivia	IVIA/CIRAD	IVIA/CIRAD	none	-	-	-			Y	Ollitrault et al. (2010). AJB doi:10.3732/ajb.1000280
CiBE1644	SSR	BES	ET097780	CIRAD/Ivia	IVIA/CIRAD	IVIA/CIRAD	none	-	-	-			Y	Ollitrault et al. (2010). AJB doi:10.3732/ajb.1000280
CiBE1735	SSR	BES	ET097562	CIRAD/Ivia	IVIA/CIRAD	IVIA/CIRAD	none	-	-	-			Y	Ollitrault et al. (2010). AJB doi:10.3732/ajb.1000280
CiBE2493	SSR	BES	ET109949	CIRAD/Ivia	IVIA/CIRAD	IVIA/CIRAD	none	-	-	-			Y	Ollitrault et al. (2010). AJB doi:10.3732/ajb.1000280
CiBE2843	SSR	BES	ET103437	CIRAD/Ivia	none	IVIA/CIRAD	none	-	-	-			Y	Ollitrault et al. (2010). AJB doi:10.3732/ajb.1000280
CiBE3255	SSR	BES	ET076159	CIRAD/Ivia	IVIA/CIRAD	IVIA/CIRAD	none	-	-	-			Y	Ollitrault et al. (2010). AJB doi:10.3732/ajb.1000280
CiBE3298	SSR	BES	ET076722	CIRAD/Ivia	IVIA/CIRAD	IVIA/CIRAD	none	-	-	-			Y	Ollitrault et al. (2010). AJB doi:10.3732/ajb.1000280
CiBE3397	SSR	BES	ET077251	CIRAD/Ivia	IVIA/CIRAD	IVIA/CIRAD	none	-	-	-			Y	Ollitrault et al. (2010). AJB doi:10.3732/ajb.1000280
CiBE3445	SSR	BES	ET073043	CIRAD/Ivia	IVIA/CIRAD	IVIA/CIRAD	none	-	-	-			Y	Ollitrault et al. (2010). AJB doi:10.3732/ajb.1000280
CiBE3936	SSR	BES	ET104698	CIRAD/Ivia	IVIA/CIRAD	IVIA/CIRAD	none	-	-	-			Y	Ollitrault et al. (2010). AJB doi:10.3732/ajb.1000280
CiBE3966	SSR	BES	ET105040	CIRAD/Ivia	IVIA/CIRAD	IVIA/CIRAD	none	-	-	-			Y	Ollitrault et al. (2010). AJB doi:10.3732/ajb.1000280
CiBE4425	SSR	BES	ET106822	CIRAD/Ivia	IVIA/CIRAD	IVIA/CIRAD	none	-	-	-			Y	Ollitrault et al. (2010). AJB doi:10.3732/ajb.1000280
CiBE4535	SSR	BES	ET108775	CIRAD/Ivia	IVIA/CIRAD	IVIA/CIRAD	none	-	-	-			Y	Ollitrault et al. (2010). AJB doi:10.3732/ajb.1000280
CiBE4559	SSR	BES	ET109075	CIRAD/Ivia	none	CIRAD	none	-	-	-			Y	Ollitrault et al. (2010). AJB doi:10.3732/ajb.1000280
CIBE4721	SSR	BES	ET109884	CIRAD/Ivia	IVIA/CIRAD	IVIA/CIRAD	none	1	-	-			Y	Ollitrault et al. (2010). AJB doi:10.3732/ajb.1000280
CiBE4796	SSR	BES	ET110437	CIRAD/Ivia	IVIA/CIRAD	IVIA/CIRAD	none	-	-	-			Y	Ollitrault et al. (2010). AJB doi:10.3732/ajb.1000280
CiBE4818	SSR	BES	ET110604	CIRAD/Ivia	IVIA/CIRAD	IVIA/CIRAD	none	-	-	-			Y	Ollitrault et al. (2010). AJB doi:10.3732/ajb.1000280
CiBE5055	SSR	BES	ET111355	CIRAD/Ivia	IVIA/CIRAD	IVIA/CIRAD	none	-	-	1			Y	Ollitrault et al. (2010). AJB doi:10.3732/ajb.1000280
CiBE5156a	SSR	BES	ET087509	CIRAD/Ivia	none	CIRAD	none	-	-	-			Y	Ollitrault et al. (2010). AJB doi:10.3732/ajb.1000280
CIBE5171	SSR	BES	ET111972	CIRAD/Ivia	IVIA/CIRAD	IVIA/CIRAD	none	-	-	-			Y	Ollitrault et al. (2010). AJB doi:10.3732/ajb.1000280
CiBE5720	SSR	BES	ET082224	CIRAD/Ivia	IVIA/CIRAD	IVIA/CIRAD	none	-	-	-			Y	Ollitrault et al. (2010). AJB doi:10.3732/ajb.1000280
CiBE5866	SSR	BES	ET083232	CIRAD/Ivia	IVIA/CIRAD	IVIA/CIRAD	none	1	2	-			Y	Ollitrault et al. (2010). AJB doi:10.3732/ajb.1000280
CiBE6006	SSR	BES	ET084205	CIRAD/Ivia	IVIA/CIRAD	IVIA/CIRAD	none	-	-	-			Y	Ollitrault et al. (2010). AJB doi:10.3732/ajb.1000280
CiBE6092	SSR	BES	ET084662	CIRAD/Ivia	IVIA/CIRAD	IVIA/CIRAD	none	-	-	-			Y	Ollitrault et al. (2010). AJB doi:10.3732/ajb.1000280
CiBE6126	SSR	BES	ET084980	CIRAD/Ivia	none	IVIA/CIRAD	none	-	-	-			Y	Ollitrault et al. (2010). AJB doi:10.3732/ajb.1000280
CiBE6147	SSR	BES	ET085226	CIRAD/Ivia	IVIA/CIRAD	IVIA/CIRAD	none	-	-	-			Y	Ollitrault et al. (2010). AJB doi:10.3732/ajb.1000280
CiBE6256	SSR	BES	ET085615	CIRAD/Ivia	IVIA/CIRAD	IVIA/CIRAD	none	1	-	-			Y	Ollitrault et al. (2010). AJB doi:10.3732/ajb.1000280
CiBE6366	SSR	BES	ET086119	CIRAD/Ivia	IVIA/CIRAD	IVIA/CIRAD	none	1	-	-			Y	Ollitrault et al. (2010). AJB doi:10.3732/ajb.1000280
cms04	SSR	Genomic library	none	Ahmad	UCR	none	none	-	-	-			Y	Ahmad et al. J. Amer. Soc. Hort. Sci. (2003) 128(4):584-590.
cms16	SSR	Genomic library	none	Ahmad	UCR	none	none	-	-	-			Y	Ahmad et al. J. Amer. Soc. Hort. Sci. (2003) 128(4):584-590.
cms30	SSR	Genomic library	none	Ahmad	UCR	none	none	-	-	-			Y	Ahmad et al. J. Amer. Soc. Hort. Sci. (2003) 128(4):584-590.
CTV2745	SSR	Genomic sequence	AF506028	UCR	UCR	none	none	-	-	-			Y	Yang et al. Plant Physiology (2003) 131:482-492.
CX0004	SSR	ESTs	CK933007	CREC	CREC	none	none	-	-	-			Y	Chen et al. (2006) TAG 112: 1248-1257
CX0015	SSR	ESTs	CK701448	CREC	CREC	none	none	-	-	-			N	Chen et al. In preparation
CX0019	SSR	ESTs	BE213495	CREC	CREC	none	none	-	2	-			Y	Chen et al. (2008) Tree Genetics and Genomes 4: 1-10
CX0020	SSR	ESTs	CK938304	CREC	CREC	none	none	-	-	-			Y	Chen et al. (2008) Tree Genetics and Genomes 4: 1-10
CX0021	SSR	ESTs	CF508864	CREC	CREC	none	none	-	-	-			Y	Chen et al. (2008) Tree Genetics and Genomes 4: 1-10
CX0022	SSR	ESTs	CD574568	CREC	CREC	none	none	-	-	-			Y	Chen et al. (2008) Tree Genetics and Genomes 4: 1-10
CX0029	SSR	ESTs	CN191151	CREC	CREC	none	none	-	-	-			Y	Chen et al. (2008) Tree Genetics and Genomes 4: 1-10
CX0032	SSR	ESTs	CB290732	CREC	CREC	none	none	-	-	-			Y	Chen et al. (2008) Tree Genetics and Genomes 4: 1-10
CX0036	SSR	ESTs	CN187905	CREC	CREC	none	none	-	2	-			Y	Chen et al. (2008) Tree Genetics and Genomes 4: 1-10
CX0038	SSR	ESTs	CD575676	CREC	CREC	none	none	-	-	-			Y	Chen et al. (2008) Tree Genetics and Genomes 4: 1-10
CX0101	SSR	ESTs	CK665099	CREC	CREC	none	none	-	-	-			N	Chen et al. In preparation
CX0105	SSR	ESTs	CX074287	CREC	CREC	none	none	-	-	-			N	Chen et al. In preparation
CX0108	SSR	ESTs	CK938248	CREC	CREC	none	none	-	-	-			N	Chen et al. In preparation
CX0113	SSR	ESTs	CB290511	CREC	CREC	none	none	-	-	-			N	Chen et al. In preparation
CX0114	SSR	ESTs	CN187944	CREC	CREC	none	none	-	2	-			N	Chen et al. In preparation
CX0118	SSR	ESTs	CF833508	CREC	CREC	none	none	-	-	-			N	Chen et al. In preparation
CX0124	SSR	ESTs	CN187496	CREC	CREC	none	none	-	-	-			N	Chen et al. In preparation
CX0138	SSR	ESTs	CV712735	CREC	CREC	none	none	-	2	-			N	Chen et al. In preparation
CX0139	SSR	ESTs	CX674188	CREC	CREC	none	none	-	-	-			N	Chen et al. In preparation
CX0146	SSR	ESTs	CF507189	CREC	CREC	none	none	-	-	-			N	Chen et al. In preparation
CX2004	SSR	ESTs	CF653229	CREC	CREC	none	none	-	-	-			Y	Chen et al. (2008) Tree Genetics and Genomes 4: 1-10
CX2009	SSR	ESTs	CF828820	CREC	CREC	none	none	-	-	-			N	Chen et al. In preparation
CX2011	SSR	ESTs	CN186149	CREC	CREC	none	none	-	-	-			N	Chen et al. In preparation
CX2015	SSR	ESTs	CF835588	CREC	CREC	none	none	-	-	-			N	Chen et al. In preparation
CX2019	SSR	ESTs	CF832817	CREC	CREC	none	none	-	-	-			N	Chen et al. In preparation
CX2020	SSR	ESTs	CF503895	CREC	CREC	none	none	-	-	-			N	Chen et al. In preparation
CX2021	SSR	ESTs	CK739933	CREC	CREC	none	none	-	-	-			Y	Chen et al. (2008) Tree Genetics and Genomes 4: 1-10
CX2031	SSR	ESTs	CB291916	CREC	CREC	none	none	-	-	-			N	Chen et al. In preparation
CX2033	SSR	ESTs	CF831027	CREC	CREC	none	none	-	-	-			Y	Chen et al. (2008) Tree Genetics and Genomes 4: 1-10
CX2101	SSR	ESTs	CK936214	CREC	CREC	none	none	-	1	-			N	Chen et al. In preparation
CX2103	SSR	ESTs	CK934342	CREC	CREC	none	none	-	-	-			N	Chen et al. In preparation
CX2105	SSR	ESTs	CK933532	CREC	CREC	none	none	-	-	-			N	Chen et al. In preparation
CX2106	SSR	ESTs	CK934147	CREC	CREC	none	none	-	-	-			N	Chen et al. In preparation
CX2123	SSR	ESTs	CX070443	CREC	CREC	none	none	-	-	-			N	Chen et al. In preparation
CX3002	SSR	ESTs	CN192241	CREC	CREC	none	none	-	-	-			Y	Chen et al. (2008) Tree Genetics and Genomes 4: 1-10
CX3004	SSR	ESTs	CF504145	CREC	CREC	none	none	-	-	-			Y	Chen et al. (2008) Tree Genetics and Genomes 4: 1-10
CX3014	SSR	ESTs	CB291359	CREC	CREC	none	none	-	-	-			Y	Chen et al. (2008) Tree Genetics and Genomes 4: 1-10
CX3032	SSR	ESTs	CO912600	CREC	CREC	none	none	-	-	-			Y	Chen et al. (2008) Tree Genetics and Genomes 4: 1-10
CX3040	SSR	ESTs	CN190783	CREC	CREC	none	none	-	-	-			Y	Chen et al. (2008) Tree Genetics and Genomes 4: 1-10
CX3107	SSR	ESTs	CX043979	CREC	CREC	none	none	-	-	-			N	Chen et al. In preparation
CX3133	SSR	ESTs	CK935480	CREC	CREC	none	none	-	-	-			N	Chen et al. In preparation
CX3159	SSR	ESTs	CK935062	CREC	CREC	none	none	-	-	-			N	Chen et al. In preparation
CX4004	SSR	ESTs	CF504611	CREC	CREC	none	none	-	-	-			Y	Chen et al. (2008) Tree Genetics and Genomes 4: 1-10
CX4008	SSR	ESTs	CK933430	CREC	CREC	none	none	-	-	-			Y	Chen et al. (2008) Tree Genetics and Genomes 4: 1-10
CX4111	SSR	ESTs	CF838648	CREC	CREC	none	none	-	-	-			N	Chen et al. In preparation
CX4F59	SSR	ESTs	CF420777	CREC	CREC	none	none	-	-	-			Y	Chen et al. (2006) TAG 112: 1248-1257	The names in the publication do not include the first three digit (CX*)
CX4F63	SSR	ESTs	CK934959	CREC	CREC	none	none	-	-	-			Y	Chen et al. (2006) TAG 112: 1248-1257	The names in the publication do not include the first three digit (CX*)
CX4F97	SSR	ESTs	CK933638	CREC	CREC	GEQA	none	-	-	-			Y	Chen et al. (2006) TAG 112: 1248-1257	The names in the publication do not include the first three digit (CX*)
CX5014	SSR	ESTs	CB292866	CREC	CREC	none	none	-	-	-			N	Chen et al. In preparation
CX5016	SSR	ESTs	CO913395	CREC	CREC	none	none	-	-	-			Y	Chen et al. (2008) Tree Genetics and Genomes 4: 1-10
CX5019	SSR	ESTs	CF831472	CREC	CREC	none	none	-	-	-			Y	Chen et al. (2008) Tree Genetics and Genomes 4: 1-10
CX5023	SSR	ESTs	CF837091	CREC	CREC	none	none	-	-	-			N	Chen et al. In preparation
CX5024	SSR	ESTs	CN185495	CREC	CREC	none	none	-	-	-			Y	Chen et al. (2008) Tree Genetics and Genomes 4: 1-10
CX5026	SSR	ESTs	CF507022	CREC	CREC	none	none	-	-	-			N	Chen et al. In preparation
CX5118	SSR	ESTs	CX069628	CREC	CREC	none	none	-	1	-			N	Chen et al. In preparation
CX5F47	SSR	ESTs	DR404031	CREC	CREC	none	none	-	-	-			Y	Chen et al. (2006) TAG 112: 1248-1257	The names in the publication do not include the first three digit (CX*)
CX5F57	SSR	ESTs	CF828502	CREC	CREC	GEQA	none	-	-	-			Y	Chen et al. (2006) TAG 112: 1248-1257	The names in the publication do not include the first three digit (CX*)
CX6040	SSR	ESTs	CF506971	CREC	CREC	none	none	-	-	-			N	Chen et al. In preparation
CX6105	SSR	ESTs	CV886250	CREC	CREC	none	none	-	-	-			Y	Chen et al. (2008) Tree Genetics and Genomes 4: 1-10
CX6107	SSR	ESTs	CX675128	CREC	CREC	none	none	-	-	-			Y	Chen et al. (2008) Tree Genetics and Genomes 4: 1-10
CX6113	SSR	ESTs	CK937945	CREC	CREC	none	none	-	-	-			Y	Chen et al. (2008) Tree Genetics and Genomes 4: 1-10
CX6F02	SSR	ESTs	BQ623425	CREC	CREC	GEQA	none	-	-	-			Y	Chen et al. (2006) TAG 112: 1248-1257	The names in the publication do not include the first three digit (CX*)
CX6F03	SSR	ESTs	DR912164	CREC	CREC	IVIA/CIRAD	none	-	-	-			Y	Chen et al. (2006) TAG 112: 1248-1257	The names in the publication do not include the first three digit (CX*)
CX6F06	SSR	ESTs	CK933007	CREC	CREC	GEQA	none	-	-	-			Y	Chen et al. (2006) TAG 112: 1248-1257	The names in the publication do not include the first three digit (CX*)
CX6F08	SSR	ESTs	DN798069	CREC	CREC	none	none	-	-	-			Y	Chen et al. (2006) TAG 112: 1248-1257	The names in the publication do not include the first three digit (CX*)
CX6F17	SSR	ESTs	CV710821	CREC	CREC	GEQA	none	-	-	-			Y	Chen et al. (2006) TAG 112: 1248-1257	The names in the publication do not include the first three digit (CX*)
CX6F23	SSR	ESTs	CF417259	CREC	CREC	IVIA/CIRAD	none	-	-	-			Y	Chen et al. (2006) TAG 112: 1248-1257	The names in the publication do not include the first three digit (CX*)
CX6F24	SSR	ESTs	CF418081	CREC	CREC	none	none	-	-	-			Y	Chen et al. (2006) TAG 112: 1248-1257	The names in the publication do not include the first three digit (CX*)
CX6F32	SSR	ESTs	CF506971	CREC	CREC	GEQA	none	-	-	-			Y	Chen et al. (2006) TAG 112: 1248-1257	The names in the publication do not include the first three digit (CX*)
JI-AAG01	SSR	ESTs	CN188785	UCR	UCR	none	none	-	-	-			N	in preparation
JI-AAG03	SSR	ESTs	CV708600	UCR	UCR	none	none	-	-	-			N	in preparation
JI-AC03	SSR	ESTs	CX545577	UCR	UCR	none	none	-	-	-			N	in preparation
JI-AT03	SSR	ESTs	CV715288	UCR	UCR	none	none	-	-	-			N	in preparation
JI-AT04	SSR	ESTs	CK933566	UCR	UCR	none	none	-	-	-			N	in preparation
JI-CA01	SSR	ESTs	CF838022	UCR	UCR	none	none	-	-	-			N	in preparation
JI-GA01	SSR	ESTs	CX673117	UCR	UCR	none	none	-	-	-			N	in preparation
JI-GAA03	SSR	ESTs	CK933693	UCR	UCR	none	none	-	-	-			N	in preparation
JI-TA05	SSR	ESTs	CX675243	UCR	UCR	none	none	-	-	-			N	in preparation
JI-TA06	SSR	ESTs	CN190839	UCR	UCR	none	none	-	-	-			N	in preparation
JI-TAT01	SSR	ESTs	CN184226	UCR	UCR	none	none	-	-	-			N	in preparation
JI-TC01	SSR	ESTs	CK934237	UCR	UCR	none	none	-	-	-			N	in preparation
JI-TC04	SSR	ESTs	CD574567	UCR	UCR	none	none	-	-	-			N	in preparation
JI-TCT01	SSR	ESTs	CV704385	UCR	UCR	none	none	-	-	-			N	in preparation
JI-TG01	SSR	ESTs	CV712510	UCR	UCR	none	none	-	-	-			N	in preparation
JK-CAC15	SSR	Genomic library	none	Kijas	GEQA	IVIA/CIRAD	none	-	-	-			Y	Kijas et al. TAG (1997) 94:701-706.	The names in the publication do not include the "JK-" portion that we appended to ID the source.
JK-TAA1	SSR	Genomic library	none	Kijas	GEQA	GEQA	none	-	-	-			Y	Kijas et al. TAG (1997) 94:701-706.	The names in the publication do not include the "JK-" portion that we appended to ID the source.
JK-taa15	SSR	Genomic library	none	Kijas	UCR	GEQA	none	-	-	-			Y	Kijas et al. TAG (1997) 94:701-706.	The names in the publication do not include the "JK-" portion that we appended to ID the source.
JK-TAA41	SSR	Genomic library	none	Kijas	UCR	IVIA/CIRAD	none	-	-	-			Y	Kijas et al. TAG (1997) 94:701-706.	The names in the publication do not include the "JK-" portion that we appended to ID the source.
mCrCIR01C06	SSR	Genomic library	FR692356	CIRAD/INRA	CIRAD/INRAM	CIRAD	none	-	-	-			Y	Cuenca et al. (2011). Heredity 107, 462–470
mCrCIR01D06a	SSR	Genomic library	AM48973	CIRAD/INRA	CIRAD/INRAM	GEQA	none	-	-	-			Y	Froelicher et al. (2008) Mol. Eco.res. 8 (1): 119-122.
mCrCIR01D10	SSR	Genomic library	FR692357	CIRAD/INRA	CIRAD/INRAM	CIRAD	none	-	-	-			N	Present paper
mCrCIR01E02	SSR	Genomic library	AM489735	CIRAD/INRA	CIRAD/INRAM	CIRAD	none	-	-	-			Y	Froelicher et al. (2008) Mol. Eco.res. 8 (1): 119-122.
mCrCIR01F04a	SSR	Genomic library	AM489736	CIRAD/INRA	CIRAD/INRAM	CIRAD	none	-	-	2			Y	Froelicher et al. (2008) Mol. Eco.res. 8 (1): 119-122.
mCrCIR01F08a	SSR	Genomic library	AM489737	CIRAD/INRA	CIRAD/INRAM	CIRAD	none	-	-	-			Y	Froelicher et al. (2008) Mol. Eco.res. 8 (1): 119-122.
mCrCIR02A09	SSR	Genomic library	FR677568	CIRAD/INRA	CIRAD/INRAM	none	none	-	-	-			Y	Cuenca et al. (2011). Heredity 107, 462–470
mCrCIR02B11	SSR	Genomic library	FR692358	CIRAD/INRA	CIRAD/INRAM	CIRAD	none	-	-	-			N	Present paper
mCrCIR02C09	SSR	Genomic library	FR692359	CIRAD/INRA	CIRAD/INRAM	CIRAD	none	-	-	-			N	Present paper
mCrCIR02D03	SSR	Genomic library	FR692360	CIRAD/INRA	CIRAD/INRAM	CIRAD	none	-	-	-			N	Present paper
mCrCIR02D04b	SSR	Genomic library	FR677564	CIRAD/INRA	CIRAD/INRAM	CIRAD	none	-	-	-			Y	Kamiri et al. (2001) Plant Cell Rep (2011) 30:1415–1425
mCrCIR02D09	SSR	Genomic library	FR677569	CIRAD/INRA	CIRAD/INRAM	CIRAD	none	-	-	-			Y	Cuenca et al. (2011). Heredity 107, 462–470
mCrCIR02F12	SSR	Genomic library	FR677570	CIRAD/INRA	CIRAD/INRAM	GEQA	none	-	-	-			Y	Cuenca et al. (2011). Heredity 107, 462–470
mCrCIR02G01	SSR	Genomic library	FR677571	CIRAD/INRA	CIRAD/INRAM	CIRAD	none	-	-	-			Y	Cuenca et al. (2011). Heredity 107, 462–470
mCrCIR02G02	SSR	Genomic library	FR677572	CIRAD/INRA	CIRAD/INRAM	CIRAD	none	-	-	-			Y	Cuenca et al. (2011). Heredity 107, 462–470
mCrCIR02G08	SSR	Genomic library	FR692362	CIRAD/INRA	CIRAD/INRAM	none	none	-	-	-			N	Present paper
mCrCIR03B07	SSR	Genomic library	FR677573	CIRAD/INRA	CIRAD/INRAM	GEQA	none	-	-	-			Y	Cuenca et al. (2011). Heredity 107, 462–470
mCrCIR03C08	SSR	Genomic library	FR677576	CIRAD/INRA	CIRAD/INRAM	CIRAD	none	-	-	-			Y	Cuenca et al. (2011). Heredity 107, 462–470
mCrCIR03E06	SSR	Genomic library	FR692363	CIRAD/INRA	CIRAD/INRAM	CIRAD	none	-	-	-			N	Present paper
mCrCIR03F05	SSR	Genomic library	FR692364	CIRAD/INRA	CIRAD/INRAM	CIRAD	none	-	-	2			N	Present paper
mCrCIR03G05	SSR	Genomic library	FR677578	CIRAD/INRA	UCuk.	CIRAD	none	-	-	-			Y	Cuenca et al. (2011). Heredity 107, 462–470
mCrCIR04A02	SSR	Genomic library	FR692365	CIRAD/INRA	CIRAD/INRAM	CIRAD	none	-	-	-			N	Present paper
mCrCIR04A11	SSR	Genomic library	FR692366	CIRAD/INRA	CIRAD/INRAM	none	none	-	-	-			N	Present paper
mCrCIR04B06	SSR	Genomic library	FR692367	CIRAD/INRA	CIRAD/INRAM	CIRAD	none	-	-	-			N	Present paper
mCrCIR04E02	SSR	Genomic library	FR677566	CIRAD/INRA	CIRAD/INRAM	CIRAD	none	1	-	2			Y	Kamiri et al. (2011) Plant Cell Rep (2011) 30:1415–1425
mCrCIR04F01	SSR	Genomic library	FR692368	CIRAD/INRA	CIRAD/INRAM	none	none	-	-	-			N	Present paper
mCrCIR04F12	SSR	Genomic library	FR692369	CIRAD/INRA	CIRAD/INRAM	CIRAD	none	-	-	-			N	Present paper
mCrCIR04H06	SSR	Genomic library	FR677579	CIRAD/INRA	CIRAD/INRAM	IVIA/CIRAD	none	-	-	-			Y	Cuenca et al. (2011). Heredity 107, 462–470
mCrCIR04H09	SSR	Genomic library	FR692370	CIRAD/INRA	CIRAD/INRAM	CIRAD	none	-	-	-			N	Present paper
mCrCIR04H12	SSR	Genomic library	FR692371	CIRAD/INRA	CIRAD/INRAM	CIRAD	none	2	-	1			N	Present paper
mCrCIR05A04	SSR	Genomic library	FR692372	CIRAD/INRA	CIRAD/INRAM	CIRAD	none	-	-	2			N	Present paper
mCrCIR05A05	SSR	Genomic library	FR677580	CIRAD/INRA	CIRAD/INRAM	IVIA/CIRAD	none	-	-	-			Y	Cuenca et al. (2011). Heredity 107, 462–470
mCrCIR06A02	SSR	Genomic library	AM489738	CIRAD/INRA	CIRAD/INRAM	CIRAD	none	1	-	-			Y	Froelicher et al. (2008) Mol. Eco.res. 8 (1): 119-122.
mCrCIR06A12	SSR	Genomic library	AM489742	CIRAD/INRA	CIRAD/INRAM	none	none	-	-	-			Y	Froelicher et al. (2008) Mol. Eco.res. 8 (1): 119-122.
mCrCIR06B05	SSR	Genomic library	AM489744	CIRAD/INRA	CIRAD/INRAM	CIRAD	none	-	-	2			Y	Froelicher et al. (2008) Mol. Eco.res. 8 (1): 119-122.
mCrCIR06B07	SSR	Genomic library	AM489745	CIRAD/INRA	CIRAD/INRAM	CIRAD	none	-	-	-			Y	Froelicher et al. (2008) Mol. Eco.res. 8 (1): 119-122.
mCrCIR07B05	SSR	Genomic library	AM489747	CIRAD/INRA	CIRAD/INRAM	none	none	-	-	-			Y	Froelicher et al. (2008) Mol. Eco.res. 8 (1): 119-122.
mCrCIR07D05	SSR	Genomic library	FR677574	CIRAD/INRA	CIRAD/INRAM	GEQA	none	-	-	-			Y	Cuenca et al. (2011). Heredity 107, 462–470
mCrCIR07D06	SSR	Genomic library	FR677581	CIRAD/INRA	CIRAD/INRAM	GEQA	none	-	-	-			Y	Cuenca et al. (2011). Heredity 107, 462–470
mCrCIR07E05	SSR	Genomic library	AM489749	CIRAD/INRA	CIRAD/INRAM	CIRAD	none	-	-	-			Y	Froelicher et al. (2008) Mol. Eco.res. 8 (1): 119-122.
mCrCIR07E12	SSR	Genomic library	AM489750	CIRAD/INRA	CIRAD/INRAM	IVIA/CIRAD	none	-	-	-			Y	Froelicher et al. (2008) Mol. Eco.res. 8 (1): 119-122.
mCrCIR07F11	SSR	Genomic library	FR677567	CIRAD/INRA	CIRAD/INRAM	none	none	-	-	-			Y	Kamiri et al. (2011) Plant Cell Rep (2011) 30:1415–1425
mCrCIR07G11	SSR	Genomic library	AM489751	CIRAD/INRA	CIRAD/INRAM	CIRAD	none	-	-	-			Y	Froelicher et al. (2008) Mol. Eco.res. 8 (1): 119-122.
mCrCIR07H06	SSR	Genomic library	AM489752	CIRAD/INRA	CIRAD/INRAM	GEQA	none	-	-	-			Y	Froelicher et al. (2008) Mol. Eco.res. 8 (1): 119-122.
mCrCIR08B08	SSR	Genomic library	AM489754	CIRAD/INRA	CIRAD/INRAM	CIRAD	none	-	-	-			Y	Froelicher et al. (2008) Mol. Eco.res. 8 (1): 119-122.
MEST001	SSR	ESTs	DY262452	INRA/CIRAD	CIRAD/INRAM	CIRAD	none	-	-	-			Y	Luro et al. (2008) BMC Genomics 2008, 9:287
MEST015	SSR	ESTs	FC912829	INRA/CIRAD	CIRAD/INRAM	none	none	-	-	-			Y	Garcia-Lor et al (2012) Mol Genet Genomics 287 (1) : 77-94
MEST046	SSR	ESTs	DY266487	INRA/CIRAD	CIRAD/INRAM	CIRAD	none	-	-	-			Y	Garcia-Lor et al (2012) Mol Genet Genomics 287 (1) : 77-94
MEST056	SSR	ESTs	DY267791	INRA/CIRAD	CIRAD/INRAM	GEQA	none	-	-	-			Y	Aleza et al. (2011). Annals of Botany, 108(1):37-50.
MEST057	SSR	ESTs	DY267931	INRA/CIRAD	GEQA	CIRAD	none	-	2	2			Y	in preparation
MEST065	SSR	ESTs	DY268483	INRA/CIRAD	none	CIRAD	none	1	-	1			Y	in preparation
MEST070	SSR	ESTs	DY268779	INRA/CIRAD	CIRAD/INRAM	CIRAD	none	-	-	-			Y	in preparation
MEST080	SSR	ESTs	DY269393	INRA/CIRAD	GEQA	GEQA	none	-	-	-			Y	in preparation
MEST086	SSR	ESTs	DY271447	INRA/CIRAD	none	CIRAD	none	-	-	-			Y	Garcia-Lor et al (2012) Mol Genet Genomics 287 (1) : 77-94
MEST088	SSR	ESTs	DY271576	INRA/CIRAD	GEQA	CIRAD	none	-	-	-			Y	Garcia-Lor et al (2012) Mol Genet Genomics 287 (1) : 77-94
MEST089	SSR	ESTs	DY271709	INRA/CIRAD	none	CIRAD	none	-	-	-			Y	in preparation
MEST090	SSR	ESTs	DY271764	INRA/CIRAD	GEQA	none	none	-	-	-			Y	in preparation
MEST101	SSR	ESTs	DY272816	INRA/CIRAD	none	CIRAD	none	-	-	-			Y	Luro et al. (2008) BMC Genomics 2008, 9:287
MEST102	SSR	ESTs	DY272935	INRA/CIRAD	CIRAD/INRAM	GEQA	none	-	-	-			Y	in preparation
MEST104	SSR	ESTs	DY273697	INRA/CIRAD	CIRAD/INRAM	GEQA	none	-	-	-			Y	Garcia-Lor et al (2012) Mol Genet Genomics 287 (1) : 77-94
MEST107	SSR	ESTs	DY274062	INRA/CIRAD	CIRAD/INRAM	CIRAD	none	-	-	-			Y	Garcia-Lor et al (2012) Mol Genet Genomics 287 (1) : 77-94
MEST110	SSR	ESTs	DY274244	INRA/CIRAD	CIRAD/INRAM	IVIA/CIRAD	none	-	-	-			Y	in preparation
MEST112	SSR	ESTs	DY274528	INRA/CIRAD	CIRAD/INRAM	CIRAD	none	-	-	-			Y	in preparation
MEST115	SSR	ESTs	DY274953	INRA/CIRAD	CIRAD/INRAM	CIRAD	none	-	-	-			Y	Luro et al. (2008) BMC Genomics 2008, 9:287	The names in the publication do not include the MEST portion that we appended to ID the source.
MEST121	SSR	ESTs	DY275927	INRA/CIRAD	UCuk.	GEQA	none	-	-	-			Y	Luro et al. (2008) BMC Genomics 2008, 9:287	The names in the publication do not include the MEST portion that we appended to ID the source.
MEST123	SSR	ESTs	DY276100	INRA/CIRAD	CIRAD/INRAM	CIRAD	none	-	-	-			Y	Aleza et al. (2011). Annals of Botany, 108(1):37-50.
MEST131	SSR	ESTs	DY276912	INRA/CIRAD	CIRAD/INRAM	CIRAD	none	-	-	-			Y	Garcia-Lor et al (2012) Mol Genet Genomics 287 (1) : 77-94
MEST132	SSR	ESTs	DY276930	INRA/CIRAD	CIRAD/INRAM	GEQA	none	-	-	-			Y	Aleza et al. (2011). Annals of Botany, 108(1):37-50.
MEST146	SSR	ESTs	DY278930	INRA/CIRAD	CIRAD/INRAM	CIRAD	none	-	-	-			Y	in preparation
MEST1527	SSR	ESTs	DY280606	INRA/CIRAD	CIRAD/INRAM	GEQA	none	-	-	-			Y	Luro et al. (2008) BMC Genomics 2008, 9:287	The names in the publication do not include the MEST portion that we appended to ID the source.
MEST154	SSR	ESTs	DY279967	INRA/CIRAD	CIRAD/INRAM	GEQA	none	-	-	-			Y	Luro et al. (2008) BMC Genomics 2008, 9:287	The names in the publication do not include the MEST portion that we appended to ID the source.
MEST164	SSR	ESTs	DY281040	INRA/CIRAD	CIRAD/INRAM	CIRAD	none	-	-	-			Y	Luro et al. (2008) BMC Genomics 2008, 9:287	The names in the publication do not include the MEST portion that we appended to ID the source.
MEST184	SSR	ESTs	DY282748	INRA/CIRAD	none	GEQA	none	-	-	-			Y	in preparation
MEST187	SSR	ESTs	DY282850	INRA/CIRAD	CIRAD/INRAM	CIRAD	none	-	-	-			Y	in preparation
MEST191	SSR	ESTs	DY283044	INRA/CIRAD	CIRAD/INRAM	CIRAD	none	-	-	2			Y	in preparation
MEST192	SSR	ESTs	DY283129	INRA/CIRAD	CIRAD/INRAM	GEQA	none	-	-	-			Y	Aleza et al. (2011). Annals of Botany, 108(1):37-50.
MEST202	SSR	ESTs	DY284147	INRA/CIRAD	CIRAD/INRAM	CIRAD	none	-	-	-			Y	in preparation
MEST224	SSR	ESTs	DY286487	INRA/CIRAD	CIRAD/INRAM	CIRAD	none	-	-	2			Y	in preparation
MEST236	SSR	ESTs	DY288293	INRA/CIRAD	CIRAD/INRAM	CIRAD	none	1	-	-			Y	in preparation
MEST244	SSR	ESTs	DY289007	INRA/CIRAD	none	CIRAD	none	-	-	-			Y	in preparation
MEST246	SSR	ESTs	DY289339	INRA/CIRAD	CIRAD/INRAM	CIRAD	none	-	-	-			Y	in preparation
MEST247	SSR	ESTs	DY289364	INRA/CIRAD	CIRAD/INRAM	CIRAD	none	-	-	-			Y	in preparation
MEST256	SSR	ESTs	DY290355	INRA/CIRAD	CIRAD/INRAM	none	none	-	-	-			Y	Garcia-Lor et al (2012) Mol Genet Genomics 287 (1) : 77-94
MEST308	SSR	ESTs	DY296351	INRA/CIRAD	CIRAD/INRAM	none	none	-	-	-			Y	in preparation
MEST319	SSR	ESTs	DY297773	INRA/CIRAD	CIRAD/INRAM	CIRAD	none	-	-	2			Y	in preparation
MEST320	SSR	ESTs	DY297773	INRA/CIRAD	CIRAD/INRAM	CIRAD	none	-	-	-			Y	in preparation
MEST321	SSR	ESTs	DY297854	INRA/CIRAD	CIRAD/INRAM	CIRAD	none	-	-	-			Y	in preparation
MEST322	SSR	ESTs	DY297861	INRA/CIRAD	CIRAD/INRAM	CIRAD	none	-	-	-			Y	in preparation
MEST330	SSR	ESTs	DY299376	INRA/CIRAD	CIRAD/INRAM	GEQA	none	-	-	-			Y	in preparation
MEST337	SSR	ESTs	DY299937	INRA/CIRAD	CIRAD/INRAM	GEQA	none	-	-	-			Y	in preparation
MEST346	SSR	ESTs	DY291500	INRA/CIRAD	CIRAD/INRAM	CIRAD	none	1	-	-			Y	in preparation
MEST354	SSR	ESTs	DY289917	INRA/CIRAD	CIRAD/INRAM	GEQA	none	-	-	-			Y	in preparation
MEST369	SSR	ESTs	DY272147	INRA/CIRAD	CIRAD/INRAM	CIRAD	none	-	-	-			Y	in preparation
MEST370	SSR	ESTs	DY295074	INRA/CIRAD	CIRAD/INRAM	CIRAD	none	-	-	-			Y	in preparation
MEST375	SSR	ESTs	DY291844	INRA/CIRAD	none	CIRAD	none	-	-	-			Y	in preparation
MEST394	SSR	ESTs	DY287564	INRA/CIRAD	CIRAD/INRAM	CIRAD	none	-	-	-			Y	in preparation
MEST401	SSR	ESTs	DY283001	INRA/CIRAD	GEQA	none	none	-	-	-			Y	in preparation
MEST402	SSR	ESTs	DY264768	INRA/CIRAD	GEQA	CIRAD	none	-	-	-			Y	in preparation
MEST404	SSR	ESTs	DY271786	INRA/CIRAD	none	CIRAD	none	-	-	-			Y	in preparation
MEST431	SSR	ESTs	DY291553	INRA/CIRAD	UCuk.	IVIA/CIRAD	none	-	-	-			Y	Garcia-Lor et al (2012) Mol Genet Genomics 287 (1) : 77-94
MEST470	SSR	ESTs	DY290454	INRA/CIRAD	GEQA	GEQA	none	-	-	-			Y	in preparation
MEST472	SSR	ESTs	DY295956	INRA/CIRAD	GEQA	CIRAD	none	-	-	-			Y	in preparation
MEST473	SSR	ESTs	DY295492	INRA/CIRAD	GEQA	CIRAD	none	-	-	-			Y	in preparation
MEST483	SSR	ESTs	DY296883	INRA/CIRAD	GEQA	CIRAD	none	-	-	-			Y	in preparation
MEST484	SSR	ESTs	DY296521	INRA/CIRAD	UCuk.	CIRAD	none	-	-	-			Y	in preparation
MEST488	SSR	ESTs	DY297637	INRA/CIRAD	UCuk.	CIRAD	none	-	-	-			Y	Garcia-Lor et al (2012) Mol Genet Genomics 287 (1) : 77-94
MEST494	SSR	ESTs	FC882340	INRA/CIRAD	UCuk.	CIRAD	none	-	-	-			Y	in preparation
MEST495	SSR	ESTs	DY277179	INRA/CIRAD	UCuk.	GEQA	none	-	-	1			Y	in preparation
MEST501	SSR	ESTs	DY288319	INRA/CIRAD	UCuk.	GEQA	none	-	-	-			Y	in preparation
MEST502	SSR	ESTs	DY266990	INRA/CIRAD	GEQA	GEQA	none	-	-	-			Y	in preparation
MEST506	SSR	ESTs	DY264088	INRA/CIRAD	GEQA	none	none	-	2	-			Y	in preparation
MEST511	SSR	ESTs	DY289316	INRA/CIRAD	none	CIRAD	none	-	-	-			Y	in preparation
MEST520	SSR	ESTs	DY293234	INRA/CIRAD	GEQA	GEQA	none	-	-	-			Y	in preparation
MEST525	SSR	ESTs	DY290874	INRA/CIRAD	GEQA	CIRAD	none	-	-	-			Y	in preparation
MEST530	SSR	ESTs	DY292023	INRA/CIRAD	GEQA	GEQA	none	-	1	-			Y	in preparation
MEST539	SSR	ESTs	DY294904	INRA/CIRAD	GEQA	CIRAD	none	-	-	-			Y	in preparation
MEST540	SSR	ESTs	DY299155	INRA/CIRAD	none	CIRAD	none	-	-	-			Y	in preparation
MEST830	SSR	ESTs	DY280908	INRA/CIRAD	CIRAD/INRAM	GEQA	none	-	-	-			Y	Luro et al. (2008) BMC Genomics 2008, 9:287	The names in the publication do not include the MEST portion that we appended to ID the source.
NB-AC01	SSR	Genomic library	none	UCR	none	GEQA	none	1	-	-			Y	Barkley et al. TAG (2006) 112:1519-1531.	The names in the publication do not include the "NB-" portion that we appended to ID the source.
NB-AG14	SSR	Genomic library	none	UCR	UCuk.	none	none	-	-	-			Y	Barkley et al. TAG (2006) 112:1519-1531.	The names in the publication do not include the "NB-" portion that we appended to ID the source.
NB-CT19	SSR	Genomic library	none	UCR	UCR	none	none	-	-	-			Y	Barkley et al. TAG (2006) 112:1519-1531.	The names in the publication do not include the "NB-" portion that we appended to ID the source.
NB-GT03	SSR	Genomic library	none	UCR	UCuk.	GEQA	none	-	-	-			Y	Barkley et al. TAG (2006) 112:1519-1531.	The names in the publication do not include the "NB-" portion that we appended to ID the source.
CREC= Citrus Research and Education Center (Florida; USA)
EPGV= INRA EPGV (France)
GEQA= INRA GRQA (France)
U. Cuk= University of Cukurova (Turkey)
UCR= University California Riverside (California, USA)
CPXNC Gen. Lab.; NCxPP Gen. Lab.; SOxP Gen. Lab. : laboratories where the different populations were genotyped
BES= BAC end sequences
Accession:	aCLxxxxContig1, sequences were obtained from the Citrus Functional Genomics Project (CFGP), http://bioinfo.ibmcp.upv.es/genomics/cfgpDB/
	Other accession numbers are from GenBank (NCBI)
Null allele:null alleleidentified from marker segregations in the different populations;1: heterozygous null allele for the considered parent; 2:homozygous null allele
Clem.: Nules Clementine;Chand.: Chandler Pummelo;Pink: Pink Pummelo; S.O.:Sweet Orange; Ponc: trifoliate orange
