# Supplementary material for: A reference genetic map of C. clementina hort. ex Tan.; citrus evolution inferences from comparative mapping
Source: BMC Genomics. 2012 Nov 5;13:593. doi: 10.1186/1471-2164-13-593 (PMC3546309; doi:10.1186/1471-2164-13-593)
Supplement: Additional file 2 — Detailed results of genetic mapping. This file contains the detailed information (marker locations, X2 for Mendelian segregation, and level of significance) on the genetic maps for male Clementine, female Clementine, reference Clementine, sweet orange, ‘Chandler’ pummelo and ‘Pink’ pummelo. The estimated location of all markers in the reference Clementine map is also provided (synthesis columns). [file 1471-2164-13-593-S2.xlsx]

## Sheet: Feuil1
Ollitrault et al. (2012) A reference genetic map of C. clementina hort. ex Tan.; citrus evolution inferences from comparative mapping
BMC Genomics.2012, 13:593.
Additional file 2: Detailed results of genetic mapping
			Reference clementine map					Sweet orange map					Chandler pummelo map					Pink pummelo map					Male clementine map					Female clementine map					Synthesis
Marker	Accession		LG	Location	Distortion	X2		LG	Location	Distortion	X2		LG	Location	Distortion	X2		LG	Location	Distortion	X2		LG	Location	Distortion	X2		LG	Location	Distortion	X2		LG	Location
IDCAX	aCL1735Contig1		1	0	-	0.59		ABS	ABS				ABS	ABS				ABS	ABS				ABS	ABS				1	0	-	0.59		1	0
CX2019	CF832817		1	1.822	-	0		ABS	ABS				1	0	*	2.79		ABS	ABS				1	0	-	0		ABS	ABS				1	1.822
CiBE6126	ET084980		1	2.688	-	0.29		ABS	ABS				ABS	ABS				1	0	-	0.07		ABS	ABS				1	2.699	-	0.29		1	2.688
CiC6315-01	ET085785		1	6.247	*	3.51		ABS	ABS				ABS	ABS				ABS	ABS				ABS	ABS				1	6.251	*	3.51		1	6.247
CF-TA10	CX071750.1		1	10.791	-	0.2		ABS	ABS				1	12.895	-	1.53		ABS	ABS				1	8.607	-	0.2		ABS	ABS				1	10.791
CID5573	ET091758		1	12.238	***	6.81		ABS	ABS				ABS	ABS				ABS	ABS				1	6.824	-	1.61		1	12.219	**	5.83		1	12.238
CiC4172-01	ET106320		1	13.166	-	0.82		ABS	ABS				ABS	ABS				ABS	ABS				ABS	ABS				1	11.915	-	0.82		1	13.166
CiBE6147	ET085226		1	14.399	-	0.52		ABS	ABS				ABS	ABS				ABS	ABS				1	10.65	-	0.52		ABS	ABS				1	14.399
mCrCIR02G08	FR692362		1	16.723	-	0.03		ABS	ABS				1	15.74	-	0.03		ABS	ABS				1	13.509	-	0.03		ABS	ABS				1	16.723
CiC3567-02	ET078568		1	17.794	-	0.03		ABS	ABS				ABS	ABS				ABS	ABS				1	15.349	-	0.03		1	18.712	-	0.01		1	17.794
CiC3567-04	ET078568		1	18.331	-	0		ABS	ABS				ABS	ABS				ABS	ABS				1	15.241	-	0.01		1	18.683	-	0		1	18.331
CiC6022-03	ET084274		1	18.748	-	0.09		ABS	ABS				ABS	ABS				ABS	ABS				1	15.349	-	0.03		1	19.417	-	0.06		1	18.748
CiC6022-01	ET084274		1	18.76	-	0.05		ABS	ABS				ABS	ABS				ABS	ABS				1	15.241	-	0.01		1	19.417	-	0.06		1	18.76
MEST394	DY287564		1	19.879	-	0.03		ABS	ABS				ABS	ABS				1	22.262	-	0.01		1	17.351	-	0.03		ABS	ABS				1	19.879
CiC4827-01	ET072918		1	20.541	-	0.42		1	0	-	0.61		ABS	ABS				ABS	ABS				1	17.734	-	0.32		1	20.546	-	0.12		1	20.541
CiC5825-03	ET102782		1	21.32	-	0.22		1	1.731	-	0.19		ABS	ABS				ABS	ABS				1	18.31	-	0.32		1	21.538	-	0.01		1	21.326
CiC1447-07	ET073250		1	21.324	-	0.17		1	4.356	-	0.6		ABS	ABS				ABS	ABS				1	18.316	-	0.17		1	21.523	-	0.03		1	21.324
CiC5256-01	ET112514		1	21.326	-	0.22		ABS	ABS				ABS	ABS				ABS	ABS				1	18.31	-	0.32		1	21.538	-	0.01		1	21.326
CiC5825-01	ET102782		1	21.326	-	0.22		ABS	ABS				ABS	ABS				ABS	ABS				1	18.31	-	0.32		1	21.538	-	0.01		1	21.326
CiBE2843	ET103437		1	22.278	-	0		ABS	ABS				ABS	ABS				1	20.032	-	0.03		ABS	ABS				1	22.139	-	0		1	22.278
CiC0607-01	ET093287		1	23.615	-	0.01		ABS	ABS				ABS	ABS				ABS	ABS				1	21.88	-	0		1	22.459	-	0.03		1	23.615
CiC3807-06	ET080054		1	25.511	-	0.03		1	10.016	-	1.07		ABS	ABS				ABS	ABS				ABS	ABS				1	25.187	-	0.03		1	25.511
CiC3807-04	ET080054		1	25.906	-	0.03		ABS	ABS				ABS	ABS				ABS	ABS				1	23.682	-	0.01		1	25.197	-	0.12		1	25.906
JI-AAG01	CN188785		1	28.289	-	2.39		ABS	ABS				1	28.701	-	0.03		ABS	ABS				1	26.11	-	2.39		ABS	ABS				1	28.289
CiC2110-01	ET099643		1	28.815	-	0.42		ABS	ABS				ABS	ABS				ABS	ABS				1	25.817	-	2.13		1	29.032	-	0.35		1	28.815
CiC2110-02	ET099643		1	29.611	-	0.35		ABS	ABS				ABS	ABS				ABS	ABS				ABS	ABS				1	29.032	-	0.35		1	29.611
CiC5650-01	ET081604		1	30.018	-	0.5		ABS	ABS				ABS	ABS				ABS	ABS				1	26.626	-	2.42		1	30.554	-	0.35		1	30.018
MEST057	DY267931		1	32.164	-	0.03		ABS	ABS				ABS	ABS				ABS	ABS				1	30.252	-	1		1	31.259	-	0.65		1	32.164
CiC3739-02	ET079646		1	35.86	-	0.49		1	18.152	-	0.07		ABS	ABS				ABS	ABS				1	33.619	*	3.46		1	35.273	-	0.87		1	35.86
CiC3739-01	ET079646		1	35.861	-	0.42		1	18.152	-	0.07		ABS	ABS				ABS	ABS				1	33.619	*	3.46		1	35.284	-	1.04		1	35.861
CiC5690-01	ET082053		1	40.396	-	0.49		ABS	ABS				ABS	ABS				ABS	ABS				1	40.129	*	3.46		1	38.437	-	0.87		1	40.396
CiBE1735	ET097562		1	41.098	-	2.14		ABS	ABS				ABS	ABS				ABS	ABS				1	39.349	-	2.14		ABS	ABS				1	41.098
CiC1550-01	ET074229		1	43.855	-	0.51		ABS	ABS				ABS	ABS				ABS	ABS				1	43.16	-	2.52		1	41.601	-	0.35		1	43.855
CiC1550-02	ET074229		1	44.004	-	1.11		ABS	ABS				ABS	ABS				ABS	ABS				1	43.541	**	4.08		1	41.601	-	0.35		1	44.004
CiC1931-04	ET098592		1	44.434	-	1.24		ABS	ABS				ABS	ABS				ABS	ABS				1	43.003	**	4.08		1	42.344	-	0.26		1	44.434
CiC0391-01	ET090949		1	49.544	*	3.51		1	26.473	-	2.17		ABS	ABS				ABS	ABS				1	46.474	**	6.28		1	49.608	-	0.01		1	49.544
CiC2809-01	ET103228		1	50.199	**	4.24		1	26.694	-	1.72		ABS	ABS				ABS	ABS				1	47.736	***	7.71		1	54.746	-	0.01		1	50.199
CiC2809-02	ET103228		1	50.259	**	4.98		ABS	ABS				ABS	ABS				ABS	ABS				1	47.886	****	9.07		1	49.608	-	0.01		1	50.259
mCrCIR06B05	AM489744		1	50.274	*	3.52		ABS	ABS				ABS	ABS				ABS	ABS				1	47.796	**	6.16		1	49.823	-	0.01		1	50.274
CF-GA08	CF507406.1		1	51.449	**	3.9		ABS	ABS				1	42.895	-	0.39		ABS	ABS				1	50.355	**	3.9		ABS	ABS				1	51.449
CiC2093-03	ET099558		1	52.545	**	5.82		1	27.095	-	1.25		ABS	ABS				ABS	ABS				1	49.898	****	8.64		1	52.065	-	0.18		1	52.545
CiC2093-02	ET099558		1	52.597	**	6.04		1	26.843	-	1.67		ABS	ABS				ABS	ABS				1	49.833	****	8.95		1	53.934	-	0.18		1	52.597
CiC1209-04	ET070553		1	54.576	**	5.82		1	31.752	-	1.46		ABS	ABS				ABS	ABS				1	53.167	***	7.21		1	52.635	-	0.46		1	54.576
CiC1209-02	ET070553		1	54.609	**	4.7		1	27.962	-	1.48		ABS	ABS				ABS	ABS				1	53.171	**	5.92		1	52.642	-	0.35		1	54.609
CiC5085-01	ET111506		1	54.947	**	5.23		1	28.223	-	1.51		ABS	ABS				ABS	ABS				1	53.151	**	5.92		1	53.283	-	0.58		1	54.947
CID0806	ET094469		1	55.174	**	5.14		ABS	ABS				ABS	ABS				ABS	ABS				1	52.558	*	3.17		1	53.214	-	2.03		1	55.174
CiC3519-01	ET078212		1	55.735	***	7.64		1	30.547	-	1.67		ABS	ABS				ABS	ABS				1	54.68	****	8.11		1	54.441	-	1.04		1	55.735
CiC3519-04	ET078212		1	56.629	**	5.52		ABS	ABS				ABS	ABS				ABS	ABS				1	56.157	**	6.36		1	53.283	-	0.58		1	56.629
CiC4415-01	ET107906		1	57.389	**	5.23		1	29.317	-	2.45		ABS	ABS				ABS	ABS				1	56.921	**	5.5		1	53.924	-	0.72		1	57.389
CiC3575-04	ET078622		1	57.457	-	1.29		ABS	ABS				ABS	ABS				ABS	ABS				ABS	ABS				1	54.251	-	1.29		1	57.457
CiC3573-01	ET078601		1	57.762	**	5.59		1	30.219	-	1.72		ABS	ABS				ABS	ABS				1	57.727	**	5.72		1	53.926	-	0.87		1	57.762
CiC5363-01	ET084744		1	57.765	**	5.48		1	30.4	-	2.17		ABS	ABS				ABS	ABS				1	57.75	**	5.5		1	53.926	-	0.87		1	57.765
CiC2472-03	ET101643		1	57.765	**	5.48		1	30.547	-	1.67		ABS	ABS				ABS	ABS				1	57.75	**	5.5		1	53.926	-	0.87		1	57.765
CiC3261-01	ET076206		1	57.765	**	5.48		1	30.608	-	2.42		ABS	ABS				ABS	ABS				1	57.75	**	5.5		1	53.926	-	0.87		1	57.765
CiC4616-01	ET109270		1	57.765	**	5.48		1	30.63	-	2.14		ABS	ABS				ABS	ABS				1	57.75	**	5.5		1	53.926	-	0.87		1	57.765
CiC1655-02	ET097531		1	57.765	**	5.48		1	30.666	*	2.99		ABS	ABS				ABS	ABS				1	57.75	**	5.5		1	53.926	-	0.87		1	57.765
CiC3261-02	ET076206		1	57.765	**	5.48		1	30.672	*	2.71		ABS	ABS				ABS	ABS				1	57.75	**	5.5		1	53.926	-	0.87		1	57.765
CiC5720-01	ET082224		1	57.765	**	5.48		ABS	ABS				ABS	ABS				ABS	ABS				1	57.75	**	5.5		1	53.926	-	0.87		1	57.765
CiC5363-08	ET084744		1	57.8	-	0.45		1	30.992	*	3.12		ABS	ABS				ABS	ABS				ABS	ABS				1	54.38	-	0.45		1	57.8
CiC4643-02	ET109440		1	57.825	***	7.06		1	31.359	*	3.32		ABS	ABS				ABS	ABS				1	57.847	***	6.83		1	53.923	-	1.23		1	57.825
CiC3573-05	ET078601		1	57.978	**	4.95		ABS	ABS				ABS	ABS				ABS	ABS				1	58.145	**	4.76		1	53.926	-	0.87		1	57.978
CiC4643-03	ET109440		1	58.15	**	5.1		1	30.925	*	2.71		ABS	ABS				ABS	ABS				1	57.833	**	5.1		ABS	ABS				1	58.15
CiBE5720	ET082224		1	58.449	*	3.79		ABS	ABS				ABS	ABS				ABS	ABS				1	59.101	-	2.6		1	53.879	-	1.29		1	58.449
MEST090	DY271764		1	58.699	**	4.65		ABS	ABS				ABS	ABS				ABS	ABS				1	58.382	**	4.65		ABS	ABS				1	58.699
mCrCIR04F01	FR692368		1	59.125	*	3.12		ABS	ABS				ABS	ABS				ABS	ABS				1	57.444	*	3.12		ABS	ABS				1	59.125
MEST246	DY289339		1	60.757	*	3.13		ABS	ABS				ABS	ABS				ABS	ABS				1	61.55	**	5.03		1	56.538	-	0.03		1	60.757
CiC6024-07	ET084285		1	61.127	-	0.3		ABS	ABS				ABS	ABS				ABS	ABS				ABS	ABS				1	58.274	-	0.3		1	61.127
MEST539	DY294904		1	61.822	**	6.34		ABS	ABS				ABS	ABS				ABS	ABS				1	63.189	****	9		1	56.342	-	0.21		1	61.822
CiC2810-01	ET103230		1	63.404	****	10.74		ABS	ABS				ABS	ABS				ABS	ABS				1	63.684	*****	12.08		1	59.735	-	1.22		1	63.404
CiC4581-01	ET109034		1	63.659	****	10.74		1	34.209	**	3.98		ABS	ABS				ABS	ABS				1	65.07	*****	12.08		1	59.735	-	1.22		1	63.659
CiC2810-02	ET103230		1	63.926	******	12.79		ABS	ABS				ABS	ABS				ABS	ABS				1	64.293	******	14.44		1	59.752	-	1.42		1	63.926
CiC5563-02	ET114341		1	66.735	-	0.03		ABS	ABS				ABS	ABS				ABS	ABS				ABS	ABS				1	64.245	-	0.03		1	66.735
CiC3801-03	ET080017		1	67.805	******	13.06		1	42.752	**	5.4		ABS	ABS				ABS	ABS				1	68.647	******	13.08		1	62.917	-	2.11		1	67.805
CiC3801-02	ET080017		1	68.262	****	9.65		1	42.752	**	5.4		ABS	ABS				ABS	ABS				1	69.549	****	9.94		1	63.192	-	1.42		1	68.262
CiC0368-05	ET106922		1	68.88	**	6.22		1	42.752	**	5.4		ABS	ABS				ABS	ABS				ABS	ABS				1	65.481	**	6.22		1	68.88
CiC0749-04	ET093853		1	69.497	**	4.24		ABS	ABS				ABS	ABS				ABS	ABS				1	71.605	*	3.5		1	63.718	-	1.04		1	69.497
MEST001	DY262452		1	70.605	*****	11.27		ABS	ABS				ABS	ABS				ABS	ABS				1	70.769	**	5.76		1	66.577	**	5.54		1	70.605
CiC0776-06	ET094089		1	73.608	****	7.89		1	47.258	*	2.99		ABS	ABS				ABS	ABS				1	74.607	**	6.28		1	68.911	-	2.08		1	73.608
CiC4614-01	ET109238		1	74.349	****	7.89		ABS	ABS				ABS	ABS				ABS	ABS				1	75.355	**	5.5		1	69.624	-	2.6		1	74.349
CiC6110-02	ET084731		1	75.668	******	12.19		1	50.103	**	6.32		ABS	ABS				ABS	ABS				1	77.491	******	12.27		1	70.424	-	2.08		1	75.668
CiC5766-06	ET082541		1	80.71	**	5.05		ABS	ABS				ABS	ABS				ABS	ABS				1	80.932	**	3.89		1	76.853	-	1.42		1	80.71
CiC6233-01	ET085353		1	81.196	*	3.42		1	50.628	**	4.63		ABS	ABS				ABS	ABS				1	81.286	-	1.89		1	77.612	-	1.64		1	81.196
MEST354	DY289917		1	82.582	***	7.58		ABS	ABS				1	57.9	-	0.14		ABS	ABS				1	82.024	***	7.58		ABS	ABS				1	82.582
CiBE5055	ET111355		1	83.172	**	4.88		ABS	ABS				ABS	ABS				1	60.793	-	0.26		1	82.663	**	6.23		1	79.774	-	0.48		1	83.172
CF-AG04	CF832572		1	84.374	**	3.9		ABS	ABS				1	56.777	-	0.39		ABS	ABS				1	83.425	**	3.9		ABS	ABS				1	84.374
JI-TA06	CN190839		1	85.708	**	4.8		ABS	ABS				ABS	ABS				ABS	ABS				1	85.062	**	4.8		ABS	ABS				1	85.708
CiBE3445	ET073043		1	86.237	-	0.47		ABS	ABS				ABS	ABS				ABS	ABS				1	85.841	-	1.8		1	83.692	-	0.21		1	86.237
CiC4383-01	ET111715		1	87.315	*	3.3		1	54.444	**	5.4		ABS	ABS				ABS	ABS				1	85.163	**	5.16		1	85.775	-	0.06		1	87.315
CiC4383-03	ET111715		1	87.329	*	3.3		1	53.863	**	4.7		ABS	ABS				ABS	ABS				1	85.183	**	5.16		1	85.775	-	0.06		1	87.329
MEST184	DY282748		1	88.429	-	0.01		ABS	ABS				ABS	ABS				ABS	ABS				ABS	ABS				1	85.105	-	0.01		1	88.429
CX6F08	DN798069		1	90.901	-	1.52		ABS	ABS				1	70.172	-	0.72		ABS	ABS				1	89.318	-	1.52		ABS	ABS				1	90.901
CiC6259-01	ET085462		1	91.357	-	2.68		1	59.742	-	2.17		ABS	ABS				ABS	ABS				1	90.06	**	5.5		1	88.88	-	0.01		1	91.357
CiC6259-03	ET085462		1	91.357	-	2.68		ABS	ABS				ABS	ABS				ABS	ABS				1	90.06	**	5.5		1	88.88	-	0.01		1	91.357
CiC6193-01	ET085125		1	91.364	-	2.51		1	60.228	*	2.71		ABS	ABS				ABS	ABS				1	90.076	**	5.16		1	88.88	-	0.01		1	91.364
CiC5950-03	ET083949		1	91.365	*	2.89		1	59.753	-	2.14		ABS	ABS				ABS	ABS				1	90.06	**	5.5		1	88.896	-	0		1	91.365
CiC5950-02	ET083949		1	91.365	-	2.51		1	59.91	-	2.42		ABS	ABS				ABS	ABS				1	90.06	**	5.5		1	88.897	-	0.03		1	91.365
CiC6193-09	ET085125		1	91.394	*	3.32		1	60.181	-	1.12		ABS	ABS				ABS	ABS				1	89.899	**	4.26		1	89.707	-	0.16		1	91.394
CID6193	ET085125		1	92.223	-	2.12		ABS	ABS				ABS	ABS				ABS	ABS				1	92.18	**	4.52		1	88.962	-	0		1	92.223
CiC2151-03	ET099903		1	93.606	-	1.97		1	61.206	-	1.25		ABS	ABS				ABS	ABS				1	90.699	**	6.28		1	92.655	-	0.35		1	93.606
CiC0599-01	ET093125		1	102.385	-	0.34		1	64.518	-	2.67		ABS	ABS				ABS	ABS				1	100.813	*	2.88		1	100.129	-	0.87		1	102.385
CID0599	ET093125		1	102.751	-	0.14		ABS	ABS				ABS	ABS				ABS	ABS				1	100.995	**	4.03		1	99.558	-	1.91		1	102.751
CiBE1116	ET069352		1	105.904	-	2.06		ABS	ABS				ABS	ABS		0		ABS	ABS				ABS	ABS				1	102.488	-	2.06		1	105.904
TScMI331	FC875388		1	111.552	-	0		ABS	ABS				ABS	ABS				ABS	ABS				1	110.728	-	0.53		1	107.981	-	0.58		1	111.552
CiC2648-03	ET102038		1	112.677	-	0.01		1	67.514	-	0.63		ABS	ABS				ABS	ABS				1	112.184	-	0.16		1	108.729	-	0.35		1	112.677
CiC2648-01	ET102038		1	112.677	-	0.01		1	68.272	-	2.14		ABS	ABS				ABS	ABS				1	112.184	-	0.16		1	108.729	-	0.35		1	112.677
MEST321	DY297854		1	118.483	-	1.46		ABS	ABS				1	95.723	-	0.06		ABS	ABS				1	118.19	-	0.99		1	114.313	-	0.5		1	118.483
JK-taa15	none		1	119.734	-	1.43		ABS	ABS				ABS	ABS				ABS	ABS				1	120.416	-	0.79		1	114.544	-	0.64		1	119.734
CiC5459-04	ET113651		1	119.743	-	1.66		1	67.122	-	2.21		ABS	ABS				ABS	ABS				1	120.672	-	1.1		1	114.168	-	0.58		1	119.743
MEST080	DY269393		1	120.508	-	0.79		ABS	ABS				1	101.791	-	0.13		ABS	ABS				1	121.705	-	0.08		1	114.89	-	0.92		1	120.508
CiC2790-03	ET103116		1	126.449	*	3.56		1	71.698	-	0.48		ABS	ABS				ABS	ABS				1	130.946	*	3.23		1	118.078	-	0.72		1	126.449
CiC2790-02	ET103116		1	126.562	*	3.3		ABS	ABS				ABS	ABS				ABS	ABS				1	131.09	*	2.88		1	118.078	-	0.72		1	126.562
CF-TAG01	CX071202.1		1	128.455	-	1.37		ABS	ABS				ABS	ABS				ABS	ABS				1	126.41	-	1.37		ABS	ABS				1	128.455
CiC1723-01	ET097506		2	0	-	0.06		ABS	ABS				ABS	ABS				ABS	ABS				2	0	-	0.32		2	0	-	0.87		2	0
CiC3315-01	ET076686		2	2.765	-	0.17		ABS	ABS				ABS	ABS				ABS	ABS				2	3.443	-	0.06		2	2.044	-	0.75		2	2.765
mCrCIR02D09	FR677569		2	11.374	-	1.1		ABS	ABS				ABS	ABS				2	0	-	2.57		2	16.097	-	0.12		2	6.405	-	1.35		2	11.374
mCrCIR04B06	FR692367		2	16.089	*	3.57		ABS	ABS				2	7.828	****	10.81		ABS	ABS				2	21.487	-	1.18		2	10.231	-	2.57		2	16.089
CiC4743-02	ET110091		2	17.074	-	2.52		ABS	ABS				ABS	ABS				ABS	ABS				2	22.757	-	0.67		2	10.881	-	2.08		2	17.074
CiC4905-01	ET080758		2	22.485	***	7.3		ABS	ABS				ABS	ABS				ABS	ABS				2	29.033	**	4.83		2	15.378	-	2.6		2	22.485
MEST520	DY293234		2	23.291	***	7.62		ABS	ABS				2	16.373	****	8.13		ABS	ABS				2	29.772	**	4.3		2	16.464	*	3.37		2	23.291
mCrCIR04H06	FR677579		2	23.647	******	12.76		ABS	ABS				ABS	ABS				ABS	ABS				2	30.288	**	5.83		2	15.98	***	6.95		2	23.647
CiC5702-01	ET111724		2	32.289	**	6.08		ABS	ABS				ABS	ABS				ABS	ABS				2	41.911	**	4.14		2	21.788	-	2.08		2	32.289
CiC1119-03	ET069397		2	41.494	**	4.01		ABS	ABS				ABS	ABS				ABS	ABS				2	51.251	-	1.13		2	35.572	*	3.17		2	41.494
CiC1119-01	ET069397		2	41.508	**	3.99		2	14.704	-	0.12		ABS	ABS				ABS	ABS				2	50.928	-	1.29		2	35.481	*	2.9		2	41.508
CiC5682-01	ET082004		2	42.665	*	3.3		2	13.135	-	0.19		ABS	ABS				ABS	ABS				2	52.989	-	0.95		2	35.28	-	2.6		2	42.665
NB-CT19	none		2	43.004	-	2.06		ABS	ABS				2	24.382	**	5.28		ABS	ABS				2	53.276	-	2.06		ABS	ABS				2	43.004
JK-CAC15	none		2	43.506	***	7.7		ABS	ABS				2	26.45	**	4.36		ABS	ABS				2	52.162	-	2.53		2	34.432	**	5.4		2	43.506
CiC4303-01	ET107192		2	44.288	**	5.23		2	14.571	-	0.48		ABS	ABS				ABS	ABS				2	52.799	-	0.95		2	33.797	**	5.24		2	44.288
CiC5785-01	ET082673		2	44.731	**	4.7		ABS	ABS				ABS	ABS				ABS	ABS				2	53.999	-	0.66		2	33.797	**	5.24		2	44.731
CX2004	CF653229		2	46.672	-	1.96		ABS	ABS				2	25.045	**	5.34		ABS	ABS				2	56.643	-	1.96		ABS	ABS				2	46.672
CiC3452-03	ET077604		2	47.534	**	4.07		2	15.302	-	0.75		ABS	ABS				ABS	ABS				2	57.518	-	0.68		2	33.162	**	4.17		2	47.534
CiC1352-06	ET072182		2	47.626	**	4.21		2	15.993	-	0.27		ABS	ABS				ABS	ABS				2	57.639	-	0.66		2	33.003	**	4.5		2	47.626
CiC1352-01	ET072182		2	47.651	**	4.43		2	15.715	-	0.91		ABS	ABS				ABS	ABS				ABS	ABS				2	33.345	**	4.43		2	47.651
CiC5609-02	ET081331		2	48.284	*	3.56		2	16.687	-	0.9		ABS	ABS				ABS	ABS				2	57.532	-	0.81		2	32.538	*	3.17		2	48.284
CiC5609-01	ET081331		2	48.334	*	3.3		ABS	ABS				ABS	ABS				ABS	ABS				2	57.639	-	0.66		2	32.538	*	3.17		2	48.334
CX6F23	CF417259		2	49.534	**	4.66		ABS	ABS				ABS	ABS				ABS	ABS				2	58.926	-	0.94		2	32.486	**	4.3		2	49.534
CiC6278-01	ET085551		2	57.009	**	6.08		ABS	ABS				ABS	ABS				ABS	ABS				2	69.269	-	1.68		2	41.432	**	4.9		2	57.009
CiC1697-05	ET097381		2	63.179	-	1.82		ABS	ABS				ABS	ABS				ABS	ABS				2	77.142	-	0.03		2	45.815	*	3.17		2	63.179
CiC3189-10	ET114005		2	63.179	-	1.82		ABS	ABS				ABS	ABS				ABS	ABS				2	77.142	-	0.03		2	45.815	*	3.17		2	63.179
CiC3202-03	ET075824		2	63.179	-	1.82		ABS	ABS				ABS	ABS				ABS	ABS				2	77.142	-	0.03		2	45.815	*	3.17		2	63.179
CiC0301-02	ET089926		2	63.234	-	0.91		2	26.727	-	2.14		ABS	ABS				ABS	ABS				2	77.173	-	0.01		2	45.936	-	2.14		2	63.234
CiC0561-05	ET092682		2	63.355	-	0.01		ABS	ABS				ABS	ABS				ABS	ABS				2	77.133	-	0.01		ABS	ABS				2	63.355
CiC0561-04	ET092682		2	63.536	-	1.38		2	27.336	-	1.25		ABS	ABS				ABS	ABS				2	77.13	-	0.01		2	46.566	-	2.6		2	63.536
CiC3440-07	ET077539		2	67.217	-	0.99		ABS	ABS				ABS	ABS				ABS	ABS				2	82.893	-	0.03		2	48.033	-	1.62		2	67.217
CiC2590-11	ET075123		2	67.824	-	1.22		ABS	ABS				ABS	ABS				ABS	ABS				ABS	ABS				2	50.293	-	1.22		2	67.824
CiC2590-10	ET075123		2	69.287	-	1.12		2	28.652	-	1.67		ABS	ABS				ABS	ABS				2	84.691	-	0.17		2	50.293	-	1.22		2	69.287
CiC4131-01	ET106056		2	70.869	-	2.22		ABS	ABS				ABS	ABS				ABS	ABS				2	86.286	-	0.17		2	52.072	*	3.08		2	70.869
mCrCIR01D10	FR692357		2	71.165	-	1.46		ABS	ABS				ABS	ABS				ABS	ABS				2	86.451	-	0.44		2	52.384	-	1.12		2	71.165
CID2590	ET075123		2	71.535	-	0.95		ABS	ABS				ABS	ABS				ABS	ABS				2	85.554	-	0.95		ABS	ABS				2	71.535
CiC1139-02	ET069638		2	72.053	-	1.12		2	26.341	-	2.67		ABS	ABS				ABS	ABS				2	86.552	-	0.33		2	53.997	-	0.87		2	72.053
mCrCIR07D05	FR677574		2	75.599	*	3.53		ABS	ABS				2	33.901	-	1.53		ABS	ABS				2	89.795	*	3.53		ABS	ABS				2	75.599
MEST495	DY277179		2	78.201	**	3.89		ABS	ABS				ABS	ABS				2	35.81	-	0.27		2	94.398	-	2.47		2	58.54	-	1.51		2	78.201
CiC5355-05	ET113201		2	78.84	-	1.67		ABS	ABS				ABS	ABS				ABS	ABS				2	93.935	-	1.12		2	60.134	-	0.58		2	78.84
CiC4440-01	ET078811		2	80.754	-	0.88		ABS	ABS				ABS	ABS				ABS	ABS				2	95.793	-	0.66		2	62.666	-	0.26		2	80.754
CiC4440-03	ET078811		2	80.755	-	0.99		ABS	ABS				ABS	ABS				ABS	ABS				2	95.793	-	0.66		2	62.65	-	0.35		2	80.755
mCrCIR03C08	FR677576		2	82.19	-	1.37		ABS	ABS				ABS	ABS				2	41.885	-	0.21		2	97.861	-	1.18		2	60.839	-	0.3		2	82.19
CX2101	CK936214		2	85.358	-	2.1		ABS	ABS				2	39.293	-	0.39		ABS	ABS				2	100.072	-	2.1		ABS	ABS				2	85.358
CX2021	CK739933		2	88.197	-	0.54		ABS	ABS				2	44.257	-	0.53		ABS	ABS				2	102.885	-	0.54		ABS	ABS				2	88.197
CiC3712-01	ET079481		2	93.92	-	0.01		2	29.337	*	3.27		ABS	ABS				ABS	ABS				2	107.954	-	0.06		2	76.388	-	0.18		2	93.92
CiC3712-04	ET079481		2	94.315	-	0.09		ABS	ABS				ABS	ABS				ABS	ABS				2	108.078	-	0.03		2	77.117	-	0.35		2	94.315
CF-TGG02	CX045224.1		2	94.436	-	0.4		ABS	ABS				2	45.585	-	0.79		ABS	ABS				2	108.376	-	0.4		ABS	ABS				2	94.436
CF-CCA01	CX045224		2	94.714	-	0.79		ABS	ABS				2	45.744	-	0.63		ABS	ABS				2	108.634	-	0.79		ABS	ABS				2	94.714
CiC2506-01	ET101882		2	96.334	-	0.01		ABS	ABS				ABS	ABS				ABS	ABS				2	109.746	-	0.11		2	79.397	-	0.26		2	96.334
CX5026	CF507022		2	96.534	-	0.08		ABS	ABS				ABS	ABS				ABS	ABS				2	110.335	-	0.08		ABS	ABS				2	96.534
CX3002	CN192241		2	96.993	-	0.01		ABS	ABS				ABS	ABS				ABS	ABS				2	111.5	-	0.01		ABS	ABS				2	96.993
CiC0443-07	ET091370		2	97.948	-	0.12		ABS	ABS				ABS	ABS				ABS	ABS				2	110.641	-	0.01		2	81.824	-	0.35		2	97.948
CiC5444-05	ET113723		2	98.076	-	0.03		2	29.797	**	3.92		ABS	ABS				ABS	ABS				2	110.965	-	0.11		2	81.824	-	0.35		2	98.076
CiC3437-02	ET077521		2	98.076	-	0.03		ABS	ABS				ABS	ABS				ABS	ABS				2	110.965	-	0.11		2	81.824	-	0.35		2	98.076
CiC3437-07	ET077521		2	98.862	-	0.04		ABS	ABS				ABS	ABS				ABS	ABS				2	112.963	-	0.47		2	81.256	-	0.58		2	98.862
CiC2708-08	ET102561		2	103.022	-	0.22		ABS	ABS				ABS	ABS				ABS	ABS				2	118.09	-	0.06		2	84.119	-	0.18		2	103.022
CiC2708-04	ET102561		2	103.177	-	0.17		ABS	ABS				ABS	ABS				ABS	ABS				2	118.188	-	0.03		2	84.119	-	0.18		2	103.177
CX5F57	CF828502		2	104.347	-	0.7		ABS	ABS				ABS	ABS				ABS	ABS				2	118.927	-	1.26		2	86.501	-	0.01		2	104.347
CX0108	CK938248		2	104.729	-	0.51		ABS	ABS				ABS	ABS				ABS	ABS				2	119.338	-	0.51		ABS	ABS				2	104.729
CiC0054-05	ET087245		2	105.441	-	0		ABS	ABS				ABS	ABS				ABS	ABS				2	120.676	-	0.06		2	86.354	-	0.03		2	105.441
CiC0054-07	ET087245		2	105.466	-	0.03		ABS	ABS				ABS	ABS				ABS	ABS				2	120.614	-	0		2	86.415	-	0.06		2	105.466
CiC0023-03	ET086898		2	108.206	-	0.03		ABS	ABS				ABS	ABS				ABS	ABS				2	122.218	-	0.11		2	90.121	-	0.01		2	108.206
CiC0023-07	ET086898		2	108.206	-	0.03		ABS	ABS				ABS	ABS				ABS	ABS				2	122.218	-	0.11		2	90.121	-	0.01		2	108.206
CiC0780-02	ET094144		2	110.667	-	0.01		ABS	ABS				ABS	ABS				ABS	ABS				ABS	ABS				2	93.924	-	0.01		2	110.667
CID4122	ET105986		2	113.848	-	0.87		ABS	ABS				ABS	ABS				ABS	ABS				2	128.49	-	0.72		ABS	ABS				2	113.848
CiC4122-11	ET105986		2	113.902	-	0.24		ABS	ABS				ABS	ABS				ABS	ABS				2	128.494	-	0.24		ABS	ABS				2	113.902
CiC2532-04	ET074630		2	114.182	-	0.08		2	53.867	-	1.72		ABS	ABS				ABS	ABS				2	130.39	-	1.49		2	102.477	-	0.37		2	114.182
CiC2532-01	ET074630		2	114.499	-	0.03		2	54.327	-	0.19		ABS	ABS				ABS	ABS				2	130.33	-	0.01		2	102.672	-	0.03		2	114.499
CiC2533-06	ET074631		2	114.59	-	0.06		ABS	ABS				ABS	ABS				ABS	ABS				2	130.336	-	0		2	102.679	-	0.12		2	114.59
CiC2533-03	ET074631		2	114.597	-	0.03		ABS	ABS				ABS	ABS				ABS	ABS				2	130.336	-	0		2	102.671	-	0.06		2	114.597
CiC2431-01	ET101441		2	114.687	-	0.09		ABS	ABS				ABS	ABS				ABS	ABS				2	130.336	-	0		2	101.936	-	0.18		2	114.687
CiC0461-05	ET091499		2	114.801	-	0.01		ABS	ABS				ABS	ABS				ABS	ABS				2	130.338	-	0.01		2	101.225	-	0.06		2	114.801
CiC0461-04	ET091499		2	114.809	-	0.03		ABS	ABS				ABS	ABS				ABS	ABS				2	130.336	-	0		2	101.225	-	0.06		2	114.809
CiC6122-02	ET084801		2	114.902	-	0		ABS	ABS				ABS	ABS				ABS	ABS				2	130.332	-	0.01		2	100.463	-	0.03		2	114.902
CiC6122-04	ET084801		2	114.923	-	0		2	49.622	-	1.91		ABS	ABS				ABS	ABS				2	130.336	-	0		2	100.487	-	0.01		2	114.923
CiC1231-05	ET070755		2	115.126	-	0.03		2	48.62	-	2.42		ABS	ABS				ABS	ABS				2	129.694	-	0.03		2	99.74	-	0.01		2	115.126
CiC4406-01	ET107867		2	115.232	-	0		ABS	ABS				ABS	ABS				ABS	ABS				2	129.694	-	0.03		2	98.992	-	0.01		2	115.232
CiC4717-02	ET109869		2	115.417	-	0.03		ABS	ABS				ABS	ABS				ABS	ABS				2	129.234	-	0.03		2	98.282	-	0.01		2	115.417
CiC4717-04	ET109869		2	115.451	-	0.09		ABS	ABS				ABS	ABS				ABS	ABS				2	129.035	-	0.11		2	98.282	-	0.01		2	115.451
CiC4122-04	ET105986		2	115.579	-	0.35		ABS	ABS				ABS	ABS				ABS	ABS				2	128.484	-	0.24		2	98.262	-	0.12		2	115.579
CiC5465-01	ET113835		2	115.891	-	0.28		ABS	ABS				ABS	ABS				ABS	ABS				2	127.783	-	0.42		2	96.837	-	0.01		2	115.891
CiC5465-04	ET113835		2	115.924	-	0.17		ABS	ABS				ABS	ABS				ABS	ABS				2	127.821	-	0.24		2	96.799	-	0.01		2	115.924
CiC5696-01	ET082079		2	115.99	-	0.17		ABS	ABS				ABS	ABS				ABS	ABS				2	127.085	-	0.24		2	96.837	-	0.01		2	115.99
CiC5696-02	ET082079		2	115.99	-	0.17		ABS	ABS				ABS	ABS				ABS	ABS				2	127.085	-	0.24		2	96.837	-	0.01		2	115.99
CiC2689-05	ET102413		2	116	-	0.28		ABS	ABS				ABS	ABS				ABS	ABS				2	127.078	-	0.32		2	96.821	-	0.03		2	116
CiC0780-01	ET094144		2	116.984	-	0.09		ABS	ABS				ABS	ABS				ABS	ABS				2	123.6	-	0.11		2	93.924	-	0.01		2	116.984
CiBE4535	ET108775		2	117.807	-	0.32		ABS	ABS				ABS	ABS		6.76		ABS	ABS				2	132.259	-	0.32		ABS	ABS				2	117.807
MEST046	DY266487		2	120.624	-	0.6		ABS	ABS				2	72.93	-			ABS	ABS				2	135.714	-	0.01		2	104.637	-	0.94		2	120.624
CX2011	CN186149		2	121.926	-	0.01		ABS	ABS				2	70.524	-	1.42		ABS	ABS				2	136.931	-	0.01		ABS	ABS				2	121.926
CiBE6006	ET084205		2	124.011	-	1.47		ABS	ABS				2	62.544	-	0.01		ABS	ABS				2	139.975	-	0.83		2	107.083	-	0.64		2	124.011
mCrCIR05A05	FR677580		2	125.238	-	1.05		ABS	ABS				2	79.066	**	4.45		2	83.73	-	0.63		2	141.768	-	0.03		2	108.12	-	1.53		2	125.238
Ci01C07	AJ567394		2	125.616	-	1.01		ABS	ABS				2	77.487	-	2.57		ABS	ABS				2	142.946	-	0.2		2	107.761	-	0.92		2	125.616
CiC3457-01	ET077634		2	126.774	-	0.68		ABS	ABS				ABS	ABS				ABS	ABS				2	142.713	-	0.11		2	109.378	-	0.72		2	126.774
CiC1881-01	ET098274		2	128.057	-	0.58		ABS	ABS				ABS	ABS				ABS	ABS				2	144.08	-	0.11		2	110.733	-	0.58		2	128.057
CiC0701-01	ET068627		2	128.312	-	0.42		ABS	ABS				ABS	ABS				ABS	ABS				2	144.526	-	0.03		2	110.733	-	0.58		2	128.312
CiC0701-07	ET068627		2	128.312	-	0.42		ABS	ABS				ABS	ABS				ABS	ABS				2	144.526	-	0.03		2	110.733	-	0.58		2	128.312
CiC1881-03	ET098274		2	128.323	-	0.5		ABS	ABS				ABS	ABS				ABS	ABS				2	144.526	-	0.03		2	110.757	-	0.72		2	128.323
CiC5209-05	ET106823		2	128.604	-	0.68		ABS	ABS				ABS	ABS				ABS	ABS				2	145.041	-	0.17		2	110.733	-	0.58		2	128.604
CX2009	CF828820		2	128.923	-	0.43		ABS	ABS				ABS	ABS				ABS	ABS				2	143.857	-	0.43		ABS	ABS				2	128.923
CX6107	CX675128		2	128.955	-	0.13		ABS	ABS				2	81.44	-	0.64		ABS	ABS				2	143.632	-	0.13		ABS	ABS				2	128.955
JK-TAA41	none		2	131.855	-	0.14		ABS	ABS				ABS	ABS				2	97.037	-	1.27		2	149.273	-	0.03		2	113.503	-	0.48		2	131.855
mCrCIR02G01	FR677571		2	132.207	-	1.02		ABS	ABS				ABS	ABS				2	97.003	*	3.42		2	148.541	-	0.03		2	114.316	-	1.53		2	132.207
TRPA-M-287	EF028327		2	132.33	-	1		ABS	ABS				ABS	ABS				ABS	ABS				2	148.778	-	0.17		2	114.379	-	1.04		2	132.33
CiC4932-01	ET085443		2	132.336	-	0.77		ABS	ABS				ABS	ABS				ABS	ABS				2	148.76	-	0.11		2	114.348	-	0.87		2	132.336
TRPA-M-370	EF028327		2	132.342	-	1		ABS	ABS				ABS	ABS				ABS	ABS				2	148.7	-	0.24		2	114.348	-	0.87		2	132.342
CiC1331-02	ET071808		2	132.845	-	0.88		ABS	ABS				ABS	ABS				ABS	ABS				2	149.973	-	0.11		2	114.463	-	1.04		2	132.845
CX5016	CO913395		2	133.065	-	0.01		ABS	ABS				2	92.078	-	2.47		ABS	ABS				2	149.451	-	0.01		ABS	ABS				2	133.065
MEST525	DY290874		2	133.077	-	0.49		ABS	ABS				2	94.17	-	1.77		2	99.497	**	5.83		2	149.265	-	0.01		2	115.605	-	1.16		2	133.077
CF-GA02	HR308662		2	133.2	-	0.01		ABS	ABS				2	90.218	-	0.45		ABS	ABS				2	149.281	-	0.01		ABS	ABS				2	133.2
PKF-M-186	AF095520		2	133.483	-	0.11		ABS	ABS				ABS	ABS				ABS	ABS				2	147.761	-	0.11		ABS	ABS				2	133.483
MEST247	DY289364		2	134.156	-	1.63		ABS	ABS				ABS	ABS				ABS	ABS				2	150.332	-	0.17		2	116.602	-	2		2	134.156
MEST110	DY274244		2	138.919	-	1.83		ABS	ABS				2	98.357	-	1.26		2	100.373	*	3.47		2	155.693	-	0.01		2	120.057	*	3.17		2	138.919
MEST164	DY281040		3	0	-	2.29		ABS	ABS				ABS	ABS				ABS	ABS				3	0	**	6.63		3	0	-	0.28		3	0
CIBE4721	ET109884		3	5.19	-	0.03		ABS	ABS				ABS	ABS				ABS	ABS				3	7.771	-	0.03		UnGrp	ABS				3	5.19
CID4721	ET109884		3	5.807	-	0.71		ABS	ABS				ABS	ABS				3	0	-	0.66		3	9.77	-	0.08		3	1.857	-	0.82		3	5.807
CX4004	CF504611		3	7.041	-	0.14		ABS	ABS				3	0	*	3.14		ABS	ABS				3	9.585	-	0.14		ABS	ABS				3	7.041
MEST244	DY289007		3	7.534	-	0.08		ABS	ABS				ABS	ABS				3	1.137	-	0.15		ABS	ABS				3	4.443	-	0.08		3	7.534
CiC0928-06	ET095622		3	7.89	-	0.42		3	0.023	**	6.23		ABS	ABS				ABS	ABS				3	10.395	-	0.16		3	5.073	-	0.26		3	7.89
CiC0928-03	ET095622		3	7.901	-	0.5		3	0	**	5.12		ABS	ABS				ABS	ABS				3	10.4	-	0.24		3	5.073	-	0.26		3	7.901
CiC3931-01	ET104845		3	8.326	-	0.34		3	0.791	*	3.47		ABS	ABS				ABS	ABS				3	11.119	-	0.06		3	5.071	-	0.35		3	8.326
CiC2524-04	ET074558		3	8.547	-	0.28		3	1.773	*	3.67		ABS	ABS				ABS	ABS				3	11.525	-	0		3	5.012	-	0.59		3	8.547
CiC3931-04	ET104845		3	8.574	-	0.22		3	0.77	**	5.04		ABS	ABS				ABS	ABS				3	11.534	-	0.01		3	5.071	-	0.35		3	8.574
CiC2524-01	ET074558		3	8.583	-	0.28		3	2.364	**	4.63		ABS	ABS				ABS	ABS				3	11.534	-	0.01		3	5.092	-	0.46		3	8.583
CiC0580-06	ET092919		3	8.882	-	0.12		ABS	ABS				ABS	ABS				ABS	ABS				3	12.036	-	0.01		3	5.071	-	0.35		3	8.882
CiC0580-05	ET092919		3	8.893	-	0.51		3	2.08	**	4.7		ABS	ABS				ABS	ABS				3	12.089	-	0.01		3	5.082	-	1.27		3	8.893
CiC3742-04	ET079662		3	9.444	-	0.12		3	4.374	*	3.27		ABS	ABS				ABS	ABS				3	12.45	-	0.01		3	5.51	-	0.18		3	9.444
CF-TTG01	CX644932		3	10.171	-	0.13		ABS	ABS				ABS	ABS				ABS	ABS				3	12.707	-	0.13		ABS	ABS				3	10.171
CF-AG05	CV705650		3	10.199	-	0.13		ABS	ABS				ABS	ABS				ABS	ABS				3	12.814	-	0.13		ABS	ABS				3	10.199
CiC1876-03	ET098254		3	11.1	-	0.05		ABS	ABS				ABS	ABS				ABS	ABS				3	12.45	-	0.01		3	9.325	-	0.06		3	11.1
CiC1876-02	ET098254		3	12.655	-	2.56		ABS	ABS				ABS	ABS				ABS	ABS				3	8.768	-	2.08		3	11.708	-	0.65		3	12.655
CiC2434-01	ET101452		3	13.634	-	0		3	7.585	-	1.11		ABS	ABS				ABS	ABS				3	14.087	-	0.03		3	13.226	-	0.01		3	13.634
JI-TG01	CV712510		3	16.453	-	0.07		ABS	ABS				ABS	ABS				ABS	ABS				3	18.308	-	0.07		ABS	ABS				3	16.453
MEST256	DY290355		3	17.022	-	0.08		ABS	ABS				ABS	ABS				ABS	ABS				3	17.805	-	0.08		ABS	ABS				3	17.022
MEST369	DY272147		3	19.999	-	0.54		ABS	ABS				3	20.705	-	1.78		3	4.088	-	0.63		3	19.682	-	0.06		3	20.733	-	0.64		3	19.999
CiC0892-02	ET095272		3	21.303	-	0.67		3	9.29	-	0.9		ABS	ABS				ABS	ABS				3	21.183	-	0.01		3	21.373	-	1.22		3	21.303
CiC0892-01	ET095272		3	21.471	-	0.88		ABS	ABS				ABS	ABS				ABS	ABS				3	21.599	-	0.06		3	21.373	-	1.22		3	21.471
CiC5173-01	ET111975		3	22.906	-	0.99		3	11.466	-	0.75		ABS	ABS				ABS	ABS				3	23.884	-	0.16		3	21.54	-	1.04		3	22.906
CiC0308-02	ET090080		3	24.056	-	0.42		3	8.536	-	0.07		ABS	ABS				ABS	ABS				3	24.921	-	0.06		3	23.324	-	0.46		3	24.056
mCrCIR04F12	FR692369		3	29.664	**	6.45		ABS	ABS				ABS	ABS				ABS	ABS				3	31.781	-	1.61		3	24.93	**	5.37		3	29.664
CiC5948-03	ET083932		3	31.169	-	1.99		ABS	ABS				ABS	ABS				ABS	ABS				3	34.09	-	0.54		3	27.038	-	1.62		3	31.169
CID4210	ET106596		3	33.703	-	2.7		ABS	ABS				ABS	ABS				ABS	ABS				3	37.173	-	0.94		3	28.636	-	1.86		3	33.703
CiC3225-01	ET075927		3	34.944	**	4.74		3	14.293	-	1.07		ABS	ABS				ABS	ABS				3	38.658	-	1.31		3	29.96	*	3.81		3	34.944
CX0032	CB290732		3	35.644	-	0.59		ABS	ABS				ABS	ABS				ABS	ABS				3	38.296	-	0.59		ABS	ABS				3	35.644
CiC5626-03	ET081425		3	37.381	*	3.61		3	17.855	-	0.01		ABS	ABS				ABS	ABS				3	41.508	-	1.94		3	31.887	-	1.67		3	37.381
CiC4565-02	ET108950		3	37.533	-	1.35		3	16.85	-	0.07		ABS	ABS				ABS	ABS				ABS	ABS				3	32.2	-	1.35		3	37.533
CiC5626-01	ET081425		3	37.908	-	1.63		3	16.302	-	1.67		ABS	ABS				ABS	ABS				3	42.347	-	0.7		3	31.695	-	0.94		3	37.908
CX2103	CK934342		3	40.404	-	1.56		ABS	ABS				ABS	ABS				ABS	ABS				3	44.976	-	1.56		ABS	ABS				3	40.404
CX5F47	DR404031		3	42.859	-	0.01		ABS	ABS				3	33.205	-	0.44		ABS	ABS				3	47.997	-	0.01		ABS	ABS				3	42.859
CX0138	CV712735		3	46.784	-	0.79		ABS	ABS				ABS	ABS				ABS	ABS				3	52.635	-	0.79		ABS	ABS				3	46.784
CiC1155-01	ET069788		3	47.116	-	1.24		ABS	ABS				ABS	ABS				ABS	ABS				3	52.361	-	0.24		3	40.71	-	1.22		3	47.116
CiC2373-01	ET102811		3	47.308	-	1.99		3	22.544	-	0.01		ABS	ABS				ABS	ABS				3	52.694	-	0.8		3	40.71	-	1.22		3	47.308
MEST370	DY295074		3	50.536	-	0.82		ABS	ABS				ABS	ABS				ABS	ABS				3	56.545	-	0.17		3	43.576	-	0.78		3	50.536
CiC4858-01	ET110931		3	53.266	**	5.05		ABS	ABS				ABS	ABS				ABS	ABS				3	60.462	-	2.16		3	44.855	*	2.94		3	53.266
CiC4857-03	ET110930		3	54.825	*	3.74		3	25.071	-	0.37		ABS	ABS				ABS	ABS				3	62.657	-	1.29		3	45.852	-	2.6		3	54.825
CX0118	CF833508		3	55.415	-	1.61		ABS	ABS				3	40.473	-	0.94		ABS	ABS				3	63.291	-	1.61		ABS	ABS				3	55.415
JI-AC03	CX545577		3	57.222	*	2.93		ABS	ABS				3	43.224	-	0.29		ABS	ABS				3	65.477	*	2.93		ABS	ABS				3	57.222
CiC0021-01	ET086893		3	57.559	-	1.43		3	24.402	-	0.48		ABS	ABS				ABS	ABS				3	66.035	-	1.29		3	48.196	-	0.28		3	57.559
CiC3948-04	ET104940		3	59.87	*	3.74		3	27.038	-	0.6		ABS	ABS				ABS	ABS				3	68.657	-	1.68		3	49.958	-	2.08		3	59.87
CiC3948-03	ET104940		3	59.897	*	3.74		3	26.718	-	0.6		ABS	ABS				ABS	ABS				3	68.715	-	1.68		3	49.958	-	2.08		3	59.897
CiC4598-01	ET109122		3	62.679	*	3.08		ABS	ABS				ABS	ABS				ABS	ABS				3	72.12	-	1.47		3	52.262	-	1.62		3	62.679
CiC6314-14	ET085782		3	62.679	*	3.08		ABS	ABS				ABS	ABS				ABS	ABS				3	72.12	-	1.47		3	52.262	-	1.62		3	62.679
CiC6314-03	ET085782		3	63.023	**	5.3		ABS	ABS				ABS	ABS				ABS	ABS				3	72.846	*	2.92		3	52.047	-	2.38		3	63.023
CID6314	ET085782		3	65.712	-	2.53		ABS	ABS				ABS	ABS				ABS	ABS				3	74.134	-	1.5		3	55.167	-	1.07		3	65.712
CiBE1644	ET097780		3	70.232	*	3.76		ABS	ABS				ABS	ABS				ABS	ABS				3	82.63	*	3.41		3	57.192	-	0.77		3	70.232
CID6286	ET085618		3	74.759	*******	19.92		ABS	ABS				ABS	ABS				ABS	ABS				3	86.661	*******	22.44		3	61.623	*	3.03		3	74.759
CiC3873-03	ET080475		3	79.425	*	3.53		3	29.617	-	0.9		ABS	ABS				ABS	ABS				3	93.862	*	2.92		3	64.558	-	0.87		3	79.425
CiC3873-02	ET080475		3	79.755	**	4.44		3	30.206	-	0.12		ABS	ABS				ABS	ABS				3	94.809	**	4.08		3	64.278	-	0.87		3	79.755
CF-AT03	CN187629		3	82.047	****	9.17		ABS	ABS				3	52.226	-	0.19		ABS	ABS				3	100.01	****	9.17		ABS	ABS				3	82.047
MEST511	DY289316		3	82.677	-	0.78		ABS	ABS				ABS	ABS				3	39.336	-	2.24		ABS	ABS				3	66.6	-	0.78		3	82.677
CiC0717-04	ET068853		3	83.986	-	1.13		3	41.481	-	0.94		ABS	ABS				ABS	ABS				3	108.498	****	9.76		3	62.858	*	2.9		3	83.986
CF-TG16	GS597791		3	84.576	***	6.73		ABS	ABS				3	58.475	-	0.03		ABS	ABS				3	103.552	***	6.73		ABS	ABS				3	84.576
CiC4831-03	ET110733		3	84.665	-	0		3	36.523	-	0.9		ABS	ABS				ABS	ABS				ABS	ABS				3	67.184	-	0		3	84.665
CiC4436-01	ET108095		3	84.761	*****	11.13		ABS	ABS				ABS	ABS				ABS	ABS				3	103.714	*****	11.13		ABS	ABS				3	84.761
CiC4125-01	ET106008		3	85.109	*****	11.92		ABS	ABS				ABS	ABS				ABS	ABS				3	103.244	*****	11.92		ABS	ABS				3	85.109
CiC4950-06	ET080982		3	85.313	-	0.9		3	43.408	-	0.9		ABS	ABS				ABS	ABS				3	109.212	****	9.76		3	65.458	*	3.51		3	85.313
CiC6243-01	ET085386		3	85.561	***	7.44		3	38.265	-	1.46		ABS	ABS				ABS	ABS				3	106.508	*****	11.27		3	68.732	-	0.08		3	85.561
CiC4125-03	ET106008		3	85.984	*****	10.99		3	37.19	-	1.25		ABS	ABS				ABS	ABS				3	104.206	*****	10.99		ABS	ABS				3	85.984
CiC2538-01	ET074654		3	86.076	****	9.94		3	36.25	-	0.9		ABS	ABS				ABS	ABS				3	104.755	****	9.94		ABS	ABS				3	86.076
CiC4831-01	ET110733		3	86.239	****	10.12		3	36.674	-	2.21		ABS	ABS				ABS	ABS				3	104.292	******	12.91		3	67.922	-	0.72		3	86.239
CiC5704-01	ET082139		3	86.328	****	7.89		3	36.048	-	1.27		ABS	ABS				ABS	ABS				3	104.712	****	9.94		3	67.948	-	0.58		3	86.328
CiC4225-01	ET106716		3	86.328	****	7.89		ABS	ABS				ABS	ABS				ABS	ABS				3	104.712	****	9.94		3	67.948	-	0.58		3	86.328
CiC6078-01	ET084578		3	86.329	**	5.88		ABS	ABS				ABS	ABS				ABS	ABS				3	104.754	**	5.88		ABS	ABS				3	86.329
CiC6391-03	ET086212		3	86.535	****	8.11		3	34.882	-	2.4		ABS	ABS				ABS	ABS				3	104.035	****	10.35		3	69.053	-	0.59		3	86.535
CiC6391-02	ET086212		3	86.572	****	8.31		3	36.838	-	0.75		ABS	ABS				ABS	ABS				3	104.271	*****	11.13		3	69.076	-	0.46		3	86.572
CiC5513-02	ET114091		3	86.655	****	10.22		ABS	ABS				ABS	ABS				ABS	ABS				3	104.533	****	9.76		3	69.081	-	1.39		3	86.655
CiC4436-04	ET108095		3	87.133	-	0.27		ABS	ABS				ABS	ABS				ABS	ABS				ABS	ABS				3	69.058	-	0.27		3	87.133
CID5376	ET113309		3	88.24	*	3.39		ABS	ABS				ABS	ABS				ABS	ABS				3	107.462	*	3.39		ABS	ABS				3	88.24
CiC6243-03	ET085386		3	88.458	-	2.02		3	38.742	-	1.07		ABS	ABS				ABS	ABS				3	107.993	***	7.25		3	69.372	-	0.07		3	88.458
MEST470	DY290454		3	88.762	****	8.26		ABS	ABS				ABS	ABS				ABS	ABS				3	107.701	****	8.26		ABS	ABS				3	88.762
CX0038	CD575676		3	89.062	**	5.53		ABS	ABS				ABS	ABS				ABS	ABS				3	108.097	**	5.53		ABS	ABS				3	89.062
CiC1229-05	ET070741		3	89.477	****	10.74		3	40.27	-	1.67		ABS	ABS				ABS	ABS				3	108.907	*******	17		3	71.126	-	0.18		3	89.477
CiC5376-05	ET113309		3	89.827	****	9.32		3	40.31	-	2.45		ABS	ABS				ABS	ABS				3	109.857	******	13.92		3	70.689	-	0.26		3	89.827
CX2123	CX070443		3	89.999	****	9.8		ABS	ABS				ABS	ABS				ABS	ABS				3	109.44	****	9.8		ABS	ABS				3	89.999
CiC1229-01	ET070741		3	90.05	****	8.56		3	40.555	-	2.17		ABS	ABS				ABS	ABS				3	109.757	******	13.24		3	71.126	-	0.18		3	90.05
CiC2525-03	ET074574		3	90.474	***	7.25		3	40.429	-	1.46		ABS	ABS				ABS	ABS				3	109.607	*****	12.08		3	71.724	-	0.06		3	90.474
CiC5439-08	ET113686		3	90.86	**	6.04		3	41.77	-	2.17		ABS	ABS				ABS	ABS				3	110.304	*****	10.99		3	72.683	-	0.01		3	90.86
CiC5439-02	ET113686		3	90.914	**	5.26		3	42.336	-	2.14		ABS	ABS				ABS	ABS				3	110.408	****	9.63		3	72.683	-	0.01		3	90.914
CiC6116-04	ET084766		3	90.996	**	5.78		3	42.095	-	1.07		ABS	ABS				ABS	ABS				3	110.149	*****	10.99		3	72.666	-	0		3	90.996
CiC6116-02	ET084766		3	91.012	**	6.04		ABS	ABS				ABS	ABS				ABS	ABS				3	110.149	*****	10.99		3	72.683	-	0.01		3	91.012
CiC4385-07	ET107713		3	91.556	**	5.76		3	43.023	-	0.62		ABS	ABS				ABS	ABS				3	111.381	****	10.81		3	72.658	-	0		3	91.556
CiC0528-05	ET092155		3	91.573	***	7.01		3	42.674	-	1.8		ABS	ABS				ABS	ABS				3	111.375	******	12.91		3	72.683	-	0.01		3	91.573
CiC4385-01	ET107713		3	91.586	**	5.52		3	44.509	-	1.25		ABS	ABS				ABS	ABS				3	111.384	****	10.53		3	72.68	-	0		3	91.586
CiC0339-02	ET090445		3	91.769	**	5.78		3	41.54	-	0.9		ABS	ABS				ABS	ABS				3	111.192	****	10.53		3	72.683	-	0.01		3	91.769
CiC3959-01	ET104989		3	92.531	-	2.24		3	48.435	-	1.07		ABS	ABS				ABS	ABS				3	112.785	****	9.76		3	73.666	-	1.29		3	92.531
CiC1766-09	ET097755		3	92.722	-	0.01		3	47.328	-	0.12		ABS	ABS				ABS	ABS				ABS	ABS				3	74.232	-	0.01		3	92.722
CiC4681-02	ET109640		3	92.783	**	6.04		ABS	ABS				ABS	ABS				ABS	ABS				3	112.136	*****	10.99		3	74.232	-	0.01		3	92.783
CiC4681-05	ET109640		3	92.859	**	5.78		ABS	ABS				ABS	ABS				ABS	ABS				3	112.136	*****	10.99		3	74.222	-	0		3	92.859
CiC5719-01	ET082221		3	92.923	-	0.01		ABS	ABS				ABS	ABS				ABS	ABS				ABS	ABS				3	74.322	-	0.01		3	92.923
CiC3959-10	ET104989		3	93.069	**	6.08		3	49.454	-	1.56		ABS	ABS				ABS	ABS				3	112.788	*****	11.61		3	74.264	-	0		3	93.069
CiC4534-01	ET108774		3	93.074	**	6.63		3	47.514	-	0.9		ABS	ABS				ABS	ABS				3	112.787	*****	12.08		3	74.232	-	0.01		3	93.074
CiC0377-15	ET090889		3	93.074	**	6.63		3	47.771	-	1.69		ABS	ABS				ABS	ABS				3	112.787	*****	12.08		3	74.232	-	0.01		3	93.074
CiC0281-12	ET089743		3	93.074	**	6.63		ABS	ABS				ABS	ABS				ABS	ABS				3	112.838	*****	12.08		3	74.232	-	0.01		3	93.074
CiC5353-03	ET113187		3	93.074	***	6.68		ABS	ABS				ABS	ABS				ABS	ABS				3	112.831	******	12.25		3	74.232	-	0.01		3	93.074
CiC0377-01	ET090889		3	93.076	**	5.82		3	47.806	-	1.25		ABS	ABS				ABS	ABS				3	112.793	*****	11.13		3	74.225	-	0		3	93.076
CiC0281-10	ET089743		3	93.235	******	14.11		3	47.514	-	0.9		ABS	ABS				ABS	ABS				3	112.879	******	14.11		ABS	ABS				3	93.235
CiC1766-01	ET097755		3	93.426	*****	10.96		3	48.435	-	1.07		ABS	ABS				ABS	ABS				3	113.504	*******	15.23		3	73.174	-	0.19		3	93.426
CiC1663-05	ET097254		3	93.961	*****	11.4		ABS	ABS				ABS	ABS				ABS	ABS				3	113.945	*******	17.46		3	74.992	-	0.26		3	93.961
CiC4783-03	ET110379		3	94.575	******	14.24		ABS	ABS				ABS	ABS				ABS	ABS				3	114.288	******	14.24		ABS	ABS				3	94.575
CiC0593-01	ET093050		3	95.259	****	9.32		3	48.221	-	1.25		ABS	ABS				ABS	ABS				3	114.983	*******	16.45		3	76.507	-	0.03		3	95.259
CiC3248-06	ET076086		3	95.275	****	9.99		ABS	ABS				ABS	ABS				ABS	ABS				3	115.003	*******	17		3	76.476	-	0.06		3	95.275
CiC5349-01	ET113165		3	95.31	***	6.68		3	48.84	-	1.11		ABS	ABS				ABS	ABS				3	114.831	******	12.42		3	76.71	-	0.01		3	95.31
CiC4412-13	ET107888		3	95.426	-	0.01		3	48.435	-	1.07		ABS	ABS				ABS	ABS				ABS	ABS				3	76.868	-	0.01		3	95.426
CiC3248-01	ET076086		3	95.439	****	8		3	48.407	-	1.94		ABS	ABS				ABS	ABS				3	115.187	******	14.63		3	76.517	-	0.01		3	95.439
CiC1288-03	ET071317		3	95.476	-	0.03		ABS	ABS				ABS	ABS				ABS	ABS				ABS	ABS				3	76.86	-	0.03		3	95.476
CiC4666-02	ET109571		3	95.9	-	0.07		ABS	ABS				ABS	ABS				ABS	ABS				ABS	ABS				3	77.292	-	0.07		3	95.9
CiC2126-14	ET072600		3	96.07	*******	17.79		ABS	ABS				ABS	ABS				ABS	ABS				3	115.524	*******	17.79		ABS	ABS				3	96.07
CiC0502-01	ET091900		3	96.505	-	2.46		3	51.956	-	0.75		ABS	ABS				ABS	ABS				3	116.244	***	6.87		3	77.936	-	0		3	96.505
CiC2804-01	ET103213		3	96.762	***	6.68		ABS	ABS				ABS	ABS				ABS	ABS				3	115.549	***	7.78		3	78.329	-	1.29		3	96.762
CiC1497-09	ET073783		3	97.083	*****	12.04		ABS	ABS				ABS	ABS				ABS	ABS				3	116.528	*******	20.91		3	78.144	-	0.06		3	97.083
CiC1875-01	ET098252		3	97.764	*****	11.52		ABS	ABS				ABS	ABS				ABS	ABS				3	117.813	*******	21.24		3	78.958	-	0.01		3	97.764
CID2945	ET076174		3	98.823	-	0.51		ABS	ABS				ABS	ABS				ABS	ABS				ABS	ABS				3	79.999	-	0.51		3	98.823
CiC3518-03	ET078206		3	99.382	******	13.16		ABS	ABS				ABS	ABS				ABS	ABS				3	119.718	*******	22.75		3	79.54	-	0.06		3	99.382
CiC3518-01	ET078206		3	99.419	****	8.67		ABS	ABS				ABS	ABS				ABS	ABS				3	119.744	******	15.11		3	79.539	-	0.07		3	99.419
CiC2510-03	ET101907		3	100.394	******	14.03		3	50.345	*	3.61		ABS	ABS				ABS	ABS				3	121.178	*******	22.75		3	80.306	-	0.18		3	100.394
HKT1c800F141	DY297409		3	100.394	******	14.03		3	56.58	**	5.4		ABS	ABS				ABS	ABS				3	121.126	*******	22.75		3	80.306	-	0.18		3	100.394
CiC2510-08	ET101907		3	100.396	******	14.52		3	50.286	*	3.61		ABS	ABS				ABS	ABS				3	121.107	*******	23.68		3	80.452	-	0.18		3	100.396
CiC2945-01	ET076174		3	100.397	******	14.62		ABS	ABS				ABS	ABS				ABS	ABS				3	121.106	*******	23.68		3	80.419	-	0.18		3	100.397
CiC4209-02	ET106579		3	100.703	******	14.92		3	50.167	*	2.71		ABS	ABS				ABS	ABS				3	121.938	*******	24.32		3	80.452	-	0.18		3	100.703
CiC0868-01	ET095107		3	102.806	*******	22.05		3	51.276	-	2.14		ABS	ABS				ABS	ABS				3	123.179	*******	26.33		3	82.757	-	2.11		3	102.806
CiC0868-02	ET095107		3	103.937	*******	19.44		3	51.428	-	1.67		ABS	ABS				ABS	ABS				3	123.376	*******	19.44		ABS	ABS				3	103.937
CiC6128-06	ET084831		3	105.505	*******	20.91		3	56.045	-	1.67		ABS	ABS				ABS	ABS				3	124.817	*******	20.91		ABS	ABS				3	105.505
CiC4613-01	ET109228		3	106.375	*******	17.88		3	55.659	-	2.42		ABS	ABS				ABS	ABS				3	125.457	*******	23.68		3	88.014	-	1.04		3	106.375
CiC5737-03	ET082328		3	106.457	*******	17.88		ABS	ABS				ABS	ABS				ABS	ABS				3	125.442	*******	23.68		3	88.416	-	1.04		3	106.457
CiC4613-02	ET109228		3	106.741	*******	19.74		ABS	ABS				ABS	ABS				ABS	ABS				3	125.801	*******	26.64		3	88.471	-	1.06		3	106.741
CiC5737-06	ET082328		3	106.763	-	0.87		3	55.007	-	1.72		ABS	ABS				ABS	ABS				ABS	ABS				3	88.38	-	0.87		3	106.763
CiC0843-01	ET094919		3	107.142	*******	20.3		3	54.37	-	0.36		ABS	ABS				ABS	ABS				3	126.174	*******	20.3		ABS	ABS				3	107.142
JI-TC01	CK934237		3	109.679	*******	18.56		ABS	ABS				ABS	ABS				ABS	ABS				3	128.628	*******	18.56		ABS	ABS				3	109.679
CiC5796-03	ET082752		3	109.879	*****	11.6		3	58.396	*	3.61		ABS	ABS				ABS	ABS				3	128.58	*******	21.52		3	92.097	-	0.01		3	109.879
CiC5796-12	ET082752		3	110.228	-	0.01		3	58.08	-	2.42		ABS	ABS				ABS	ABS				ABS	ABS				3	92.097	-	0.01		3	110.228
CX0124	CN187496		3	110.276	*******	23.14		ABS	ABS				3	76.756	-	0.07		ABS	ABS				3	129.191	*******	23.14		ABS	ABS				3	110.276
mCrCIR04E02	FR677566		3	111.895	*******	19.29		ABS	ABS				ABS	ABS				ABS	ABS				3	137.881	*******	38.89		3	92.803	-	0		3	111.895
JI-AT03	CV715288		3	112.766	*******	23.21		ABS	ABS				3	81.018	-	0.01		ABS	ABS				3	130.499	*******	23.21		ABS	ABS				3	112.766
CiC0264-02	ET089577		3	114.486	******	12.33		3	60.057	**	4.43		ABS	ABS				ABS	ABS				3	132.002	*******	25.94		3	97.547	-	0.06		3	114.486
CiC0264-01	ET089577		3	114.498	*****	11.96		3	59.536	**	5.94		ABS	ABS				ABS	ABS				3	132.024	*******	25.29		3	97.547	-	0.06		3	114.498
CiC1998-10	ET098977		3	114.52	******	12.33		3	59.855	**	3.92		ABS	ABS				ABS	ABS				3	132.002	*******	25.94		3	97.547	-	0.06		3	114.52
CiC1998-02	ET098977		3	114.52	*****	11.6		3	60.319	**	5.04		ABS	ABS				ABS	ABS				3	132.039	*******	25.29		3	97.582	-	0.12		3	114.52
CiC4893-01	ET080675		3	115.215	****	10.74		3	60.668	**	4.3		ABS	ABS				ABS	ABS				3	132.581	*******	24.32		3	98.334	-	0.18		3	115.215
CiC4894-09	ET080676		3	115.581	*****	11.52		ABS	ABS				ABS	ABS				ABS	ABS				3	132.581	*******	24.32		3	99.168	-	0.06		3	115.581
CiC1459-03	ET073328		3	116.015	*******	21.24		3	61.621	*	3.61		ABS	ABS				ABS	ABS				3	133.924	*******	21.24		ABS	ABS				3	116.015
CID4894	ET080676		3	116.276	-	0.13		ABS	ABS				ABS	ABS				ABS	ABS				ABS	ABS				3	98.722	-	0.13		3	116.276
CiC1459-02	ET073328		3	118.06	****	7.89		3	61.285	-	2.67		ABS	ABS				ABS	ABS				3	133.924	*******	21.24		3	103.023	-	0.58		3	118.06
CiC5774-01	ET082598		3	118.429	****	7.89		3	62.446	*	2.71		ABS	ABS				ABS	ABS				3	134.79	*******	21.24		3	103.023	-	0.58		3	118.429
CiC0748-01	ET093841		3	122.7	**	6.04		3	63.954	-	1.67		ABS	ABS				ABS	ABS				3	140.228	*******	17		3	105.748	-	0.58		3	122.7
CiC0748-02	ET093841		3	122.731	**	5.78		3	64.519	*	3.37		ABS	ABS				ABS	ABS				3	140.289	*******	16.45		3	105.748	-	0.58		3	122.731
CF-CA14	GS597777		3	126.566	-	2.29		ABS	ABS				3	87.839	-	0		ABS	ABS				3	144.764	****	9.63		3	108.886	-	0.76		3	126.566
Ci08A10	AJ567414		3	144.88	-	0.15		ABS	ABS				ABS	ABS				ABS	ABS				3	163.251	-	1.4		3	125.52	-	0.39		3	144.88
CF-GA01	GS597788		3	156.088	-	0.29		ABS	ABS				3	109.205	-	0.07		ABS	ABS				3	177.174	-	0.29		ABS	ABS				3	156.088
CiC3532-02	ET078273		3	156.747	-	0.8		3	80.94	***	7.64		ABS	ABS				ABS	ABS				3	176.619	-	0.24		3	134.491	*	3.37		3	156.747
CiC3532-01	ET078273		3	157.014	-	0		3	82.464	****	9.07		ABS	ABS				ABS	ABS				3	176.708	-	0.53		3	134.911	-	0.72		3	157.014
CiC3650-01	ET079045		3	158.467	-	0.03		3	81.121	****	9.07		ABS	ABS				ABS	ABS				3	178.412	-	0.44		3	136.167	-	0.87		3	158.467
CiC1991-01	ET098942		3	159.885	-	0.42		3	81.379	****	8.07		ABS	ABS				ABS	ABS				3	180.497	-	0.03		3	136.898	-	0.58		3	159.885
CiC1453-02	ET073276		3	161.109	-	2.45		ABS	ABS				ABS	ABS				ABS	ABS				ABS	ABS				3	137.965	-	2.45		3	161.109
CiC1453-01	ET073276		3	163.974	-	0.13		3	83.8	****	9.82		ABS	ABS				ABS	ABS				3	185.325	-	0.03		3	140.519	-	0.12		3	163.974
CiC2167-02	ET099996		3	165.415	-	0.51		3	87.323	****	9.65		ABS	ABS				ABS	ABS				3	188.203	-	0.17		3	139.795	-	0.35		3	165.415
CiC2644-02	ET102170		3	174.526	-	0.42		3	86.965	***	6.72		ABS	ABS				ABS	ABS				3	196.922	-	0.17		3	149.293	-	0.26		3	174.526
CiC2644-01	ET102170		3	174.583	-	0.12		3	85.737	**	4.63		ABS	ABS				ABS	ABS				3	196.978	-	0.06		3	149.33	-	0.06		3	174.583
CiC5266-02	ET112609		3	175.443	-	0.05		3	84.486	**	5.4		ABS	ABS				ABS	ABS				3	198.355	-	0.01		3	150.07	-	0.18		3	175.443
CiC2507-03	ET101888		3	178.554	-	0.76		3	89.734	**	6.32		ABS	ABS				ABS	ABS				ABS	ABS				3	154.465	-	0.76		3	178.554
CiC2507-01	ET101888		3	178.913	-	0.09		3	90.54	**	5.04		ABS	ABS				ABS	ABS				3	201.141	-	0.11		3	154.517	-	0.58		3	178.913
MEST131	DY276912		3	179.329	-	0.21		ABS	ABS				ABS	ABS				ABS	ABS	-	1.77		3	200.801	-	0.21		ABS	ABS				3	179.329
CX0022	CD574568		3	179.394	-	0		ABS	ABS				ABS	ABS				ABS	ABS				3	200.42	-	0		ABS	ABS				3	179.394
JI-TC04	CD574567		3	179.402	-	0.29		ABS	ABS				3	119.892	-	0.63		ABS	ABS				3	200.872	-	0.29		ABS	ABS				3	179.402
CF-AG07	CV715653.1		3	179.422	-	0.52		ABS	ABS				ABS	ABS				ABS	ABS				3	200.883	-	0.52		ABS	ABS				3	179.422
CiC1997-01	ET098969		3	179.757	-	0.01		3	89.707	***	7.12		ABS	ABS				ABS	ABS				3	200.991	-	0.33		3	156.077	-	0.18		3	179.757
CiC6294-03	ET085674		3	179.995	-	0.01		3	91.252	**	5.4		ABS	ABS				ABS	ABS				3	201.21	-	0.57		3	156.746	-	0.35		3	179.995
CiC6294-02	ET085674		3	180.028	-	0.03		3	91.783	**	4.7		ABS	ABS				ABS	ABS				3	201.127	-	0.16		3	156.753	-	0.46		3	180.028
CiC4576-02	ET109011		3	184.837	****	8.94		3	93.154	*	3.61		ABS	ABS				ABS	ABS				3	207.03	-	1.31		3	159.423	*****	11.23		3	184.837
CX0036	CN187905		3	186.316	-	1.56		ABS	ABS				ABS	ABS				ABS	ABS				3	207.995	-	1.56		ABS	ABS				3	186.316
CiC3576-01	ET078623		4	0	-	0.03		ABS	ABS				ABS	ABS				ABS	ABS				4	0	*	3.32		4	0	-	2.6		4	0
CiC6177-04	ET085065		4	4.092	-	0.01		ABS	ABS				ABS	ABS				ABS	ABS				4	3.186	-	0.01		ABS	ABS				4	4.092
MEST070	DY268779		4	4.246	**	5.33		ABS	ABS				ABS	ABS				ABS	ABS				4	1.234	***	7.12		4	8.879	-	0.3		4	4.246
CX4008	CK933430		4	5.105	****	8.57		ABS	ABS				4	0	-	0.19		ABS	ABS				4	3.982	****	8.57		ABS	ABS				4	5.105
CX5019	CF831472		4	5.487	******	13.23		ABS	ABS				ABS	ABS				ABS	ABS				4	4.319	******	13.23		ABS	ABS				4	5.487
CiC4975-01	ET081153		4	5.615	**	6.04		4	5.915	-	0.19		ABS	ABS				ABS	ABS				4	3.344	****	9.94		4	7.468	-	0.06		4	5.615
CiC4975-03	ET081153		4	5.615	**	6.04		4	6.541	-	0.36		ABS	ABS				ABS	ABS				4	3.344	****	9.94		4	7.468	-	0.06		4	5.615
CF-TA15	CX288870		4	6.119	****	9		ABS	ABS				ABS	ABS				ABS	ABS				4	5.008	****	9		ABS	ABS				4	6.119
CX6105	CV886250		4	6.756	****	9.8		ABS	ABS				4	6.571	-	0.19		ABS	ABS				4	5.556	****	9.8		ABS	ABS				4	6.756
CiC4240-04	ET106812		4	7.09	****	10.67		4	15.666	-	0.07		ABS	ABS				ABS	ABS				4	6.396	****	10.67		ABS	ABS				4	7.09
CiC0277-02	ET089689		4	7.289	***	7.54		4	10.401	-	0.27		ABS	ABS				ABS	ABS				4	4.939	******	12.57		4	9.597	-	0.06		4	7.289
CiC0277-03	ET089689		4	7.289	***	7.54		4	10.459	-	0.36		ABS	ABS				ABS	ABS				4	4.939	******	12.57		4	9.597	-	0.06		4	7.289
CiC2900-06	ET103742		4	7.955	****	8.88		4	13.456	-	0.19		ABS	ABS				ABS	ABS				4	4.939	******	12.57		4	10.98	-	0.35		4	7.955
CiC2900-04	ET103742		4	8.237	***	7.35		4	12.657	-	0.19		ABS	ABS				ABS	ABS				4	5.275	****	10.21		4	10.98	-	0.35		4	8.237
CiC4240-08	ET106812		4	8.627	****	8.88		4	16.572	-	0.48		ABS	ABS				ABS	ABS				4	6.243	******	12.57		4	10.98	-	0.35		4	8.627
CiC5481-06	ET113938		4	8.986	****	9.59		4	16.08	-	0.07		ABS	ABS				ABS	ABS				4	6.923	******	13.74		4	10.98	-	0.35		4	8.986
CiC5481-03	ET113938		4	8.986	****	9.59		4	16.874	-	0.27		ABS	ABS				ABS	ABS				4	6.923	******	13.74		4	10.98	-	0.35		4	8.986
CHI-M-104	DY263683		4	11.037	****	8.94		4	19.276	-	1.07		ABS	ABS				ABS	ABS				4	10.156	*****	11.61		4	11.714	-	0.58		4	11.037
CHI-M-170	DY263683		4	11.379	****	8.88		4	18.942	-	1.91		ABS	ABS				ABS	ABS				4	10.932	*****	11.45		4	11.714	-	0.58		4	11.379
CiC1757-04	ET097717		4	11.858	-	0.58		4	18.206	-	0.36		ABS	ABS				ABS	ABS				ABS	ABS				4	11.714	-	0.58		4	11.858
CiC1757-02	ET097717		4	12.054	****	10.32		4	19.617	-	0.9		ABS	ABS				ABS	ABS				4	12.018	******	13.74		4	11.714	-	0.58		4	12.054
CF-CA31	GS597784		4	12.187	****	10.29		ABS	ABS				4	14.798	-	0.78		ABS	ABS				4	11.772	****	10.29		ABS	ABS				4	12.187
CiC1504-01	ET073858		4	12.697	****	7.89		4	21.669	-	1.91		ABS	ABS				ABS	ABS				4	12.47	****	9.94		4	13.25	-	0.58		4	12.697
CiC1428-05	ET073031		4	13.868	****	8.25		4	22.515	-	2.14		ABS	ABS				ABS	ABS				4	13.294	*****	11.61		4	14.172	-	0.35		4	13.868
CiC4112-05	ET105373		4	14.014	****	8.19		ABS	ABS				ABS	ABS				ABS	ABS				4	13.317	******	12.57		4	14.681	-	0.18		4	14.014
CiC1428-01	ET073031		4	14.152	***	6.96		4	22.497	-	1.91		ABS	ABS				ABS	ABS				4	17.639	****	10.53		4	14.578	-	0.18		4	14.152
CiC4112-02	ET105373		4	14.45	****	9.65		4	22.497	-	1.91		ABS	ABS				ABS	ABS				4	14.202	*******	15.16		4	14.578	-	0.18		4	14.45
CiC6458-12	ET086604		4	15.789	****	10.74		4	22.497	-	1.91		ABS	ABS				ABS	ABS				4	15.101	******	14.44		4	16.081	-	0.58		4	15.789
CID6458	ET086604		4	15.881	**	5.63		ABS	ABS				ABS	ABS				ABS	ABS				4	15.315	***	7.86		4	15.718	-	0.47		4	15.881
mCrCIR07D06	FR677581		4	16.334	***	7.5		ABS	ABS				4	20.421	-	0.19		4	12.779	*	2.71		4	15.801	****	10.29		4	16.04	-	0.48		4	16.334
CiC5181-03	ET112065		4	16.65	****	10.32		4	22.32	**	4.3		ABS	ABS				ABS	ABS				4	16.127	******	14.96		4	16.808	-	0.35		4	16.65
CiC5261-01	ET112543		4	16.652	****	9.99		4	22.95	-	2.45		ABS	ABS				ABS	ABS				4	16.081	******	14.44		4	16.808	-	0.35		4	16.652
CiC3830-03	ET102101		4	16.818	****	10.2		4	23.282	-	2.67		ABS	ABS				ABS	ABS				4	16.316	******	14.83		4	16.862	-	0.36		4	16.818
CiC0279-03	ET089731		4	16.963	****	9.59		4	23.282	-	2.67		ABS	ABS				ABS	ABS				4	16.633	******	13.74		4	16.808	-	0.35		4	16.963
CiC2840-01	ET103429		4	16.963	****	9.59		4	23.282	-	2.67		ABS	ABS				ABS	ABS				4	16.633	******	13.74		4	16.808	-	0.35		4	16.963
CiC5078-07	ET111479		4	16.966	****	8.62		4	23.237	-	2.45		ABS	ABS				ABS	ABS				4	16.594	******	12.74		4	16.801	-	0.26		4	16.966
CiC5078-01	ET111479		4	16.981	****	9.65		4	23.909	-	2.67		ABS	ABS				ABS	ABS				4	16.633	******	13.74		4	16.879	-	0.36		4	16.981
CiC3965-05	ET105035		4	17.006	****	8.31		4	23.342	-	2.42		ABS	ABS				ABS	ABS				4	16.622	*****	11.76		4	16.808	-	0.35		4	17.006
CiC1213-01	ET070584		4	18.891	-	0.07		ABS	ABS				UnGrp	ABS		13.24		ABS	ABS				ABS	ABS				4	17.602	-	0.07		4	18.891
CiC5072-02	ET111451		4	19.058	****	8.56		4	26.368	-	0.16		ABS	ABS				ABS	ABS				4	20.511	******	12.57		4	17.551	-	0.26		4	19.058
CiC5072-01	ET111451		4	19.067	****	7.89		ABS	ABS				ABS	ABS				ABS	ABS				4	20.336	******	12.57		4	17.589	-	0.12		4	19.067
CiC3275-02	ET076356		4	19.221	****	10.77		ABS	ABS				ABS	ABS				ABS	ABS				4	20.265	*****	11.76		4	17.668	-	1.29		4	19.221
CiC4884-01	ET080615		4	19.314	**	6.49		ABS	ABS				ABS	ABS				ABS	ABS				4	20.129	****	9.31		4	18.07	-	0.26		4	19.314
CX5118	CX069628		4	20.222	****	8.36		ABS	ABS				4	27.738	-	0.03		ABS	ABS				4	20.611	****	8.36		ABS	ABS				4	20.222
CiC2693-01	ET102435		4	22.483	****	8.56		4	28.317	-	1.48		ABS	ABS				ABS	ABS				4	25.903	*******	15.69		4	19.147	-	0.01		4	22.483
CiC2824-01	ET103336		4	22.968	****	7.94		ABS	ABS				ABS	ABS				ABS	ABS				4	26.241	******	12.74		4	19.829	-	0.12		4	22.968
CiC2824-04	ET103336		4	23.181	****	10.2		4	27.579	-	0.02		ABS	ABS				ABS	ABS				4	26.067	******	13.41		4	20.013	-	0.6		4	23.181
MEST404	DY271786		4	23.544	-	0.2		ABS	ABS				ABS	ABS				4	42.249	*	3.12		ABS	ABS				4	21.494	-	0.2		4	23.544
CF-ACA01	CN181701.1		4	24.407	*****	11.46		ABS	ABS				ABS	ABS				ABS	ABS				4	25.51	*****	11.46		ABS	ABS				4	24.407
CiC1646-07	ET097202		4	24.575	****	9.59		ABS	ABS				ABS	ABS				ABS	ABS				4	28.73	******	14.96		4	20.602	-	0.18		4	24.575
CiC1646-05	ET097202		4	24.699	******	12.13		4	30.477	-	1.67		ABS	ABS				ABS	ABS				4	28.73	******	14.96		4	20.886	-	0.91		4	24.699
CX5014	CB292866		4	25.272	****	9.65		ABS	ABS				4	30.663	-	0.07		ABS	ABS				4	26.586	****	9.65		ABS	ABS				4	25.272
CiC5492-10	ET084311		4	25.924	****	8.19		4	31.506	-	1.25		ABS	ABS				ABS	ABS				4	31.435	******	12.57		4	20.602	-	0.18		4	25.924
CiC5492-04	ET084311		4	25.957	****	8.25		4	31.506	-	1.25		ABS	ABS				ABS	ABS				4	31.557	******	12.74		4	20.602	-	0.18		4	25.957
CiBE4559	ET109075		4	26.8	-	0.01		ABS	ABS				ABS	ABS				4	45.569	-	0.42		ABS	ABS				ABS	ABS				4	26.8
CiC5365-01	ET113255		4	29.462	****	8.56		4	35.138	-	0.27		ABS	ABS				ABS	ABS				4	32.944	******	13.24		4	26.423	-	0.18		4	29.462
CiC1123-02	ET069455		4	32.037	****	9.79		ABS	ABS				ABS	ABS				ABS	ABS				4	36.812	******	12.41		4	28.07	-	0.72		4	32.037
CiC1123-01	ET069455		4	32.038	****	8.94		ABS	ABS				ABS	ABS				ABS	ABS				4	36.8	*****	11.61		4	28.071	-	0.58		4	32.038
CX2031	CB291916		4	34.751	****	9.8		ABS	ABS				ABS	ABS				ABS	ABS				4	43.19	****	9.8		ABS	ABS				4	34.751
CX2033	CF831027		4	34.751	****	9.8		ABS	ABS				ABS	ABS				ABS	ABS				4	43.19	****	9.8		ABS	ABS				4	34.751
CiC2788-09	ET102932		4	36.449	**	5.52		ABS	ABS				ABS	ABS				ABS	ABS				4	44.822	**	5.57		4	30.102	-	0.87		4	36.449
CID2788	ET102932		4	36.91	*	3.68		ABS	ABS				ABS	ABS				ABS	ABS				4	45.613	**	4.56		4	30.05	-	0.29		4	36.91
CiC6172-03	ET085045		4	38.205	***	7.45		ABS	ABS				ABS	ABS				ABS	ABS				ABS	ABS				4	32.275	***	7.45		4	38.205
CiC0158-04	ET088498		4	40.783	-	1.48		ABS	ABS				ABS	ABS				ABS	ABS				ABS	ABS				4	33.74	-	1.48		4	40.783
CiC1505-02	ET073875		4	41.102	*	2.87		ABS	ABS				ABS	ABS				ABS	ABS				4	51.305	-	1.66		4	33.823	-	1.22		4	41.102
CiC1216-04	ET070609		4	41.419	-	1.57		4	36.799	-	0.07		ABS	ABS				ABS	ABS				4	51.757	-	0.69		4	34.114	-	0.88		4	41.419
CiC0158-03	ET088498		4	41.799	-	2.41		4	36.799	-	0.07		ABS	ABS				ABS	ABS				4	52.414	-	0.69		4	33.976	-	1.88		4	41.799
MEST530	DY292023		4	42.789	-	1.37		ABS	ABS				4	43.789	-	0.79		ABS	ABS				4	53.7	-	1.37		ABS	ABS				4	42.789
CiC3367-06	ET077052		4	42.832	-	0.62		ABS	ABS				ABS	ABS				ABS	ABS				ABS	ABS				4	38.002	-	0.62		4	42.832
CiC3740-01	ET079647		4	43.908	-	1.26		ABS	ABS				ABS	ABS				ABS	ABS				4	55.971	-	0.17		4	35.221	-	1.42		4	43.908
CiC3740-02	ET079647		4	43.949	-	1.01		4	40.757	-	0.07		ABS	ABS				ABS	ABS				4	56.065	-	0.11		4	35.347	-	1.22		4	43.949
CiC5535-01	ET114220		4	46.49	-	0.03		ABS	ABS				ABS	ABS				ABS	ABS				4	60.217	-	0.24		4	36.308	-	0.58		4	46.49
CiC5274-01	ET102856		4	49.551	-	0.01		4	41.537	-	0.03		ABS	ABS				ABS	ABS				4	65.752	-	1.49		4	36.94	-	1.22		4	49.551
CiC4542-01	ET108810		4	51.667	-	0		4	46.115	-	0.01		ABS	ABS				ABS	ABS				4	68.263	-	2.36		4	39.959	-	2.6		4	51.667
CiC3546-06	ET078389		4	52.625	-	0.01		ABS	ABS				ABS	ABS				ABS	ABS				4	69.327	-	2.16		4	40.587	*	2.9		4	52.625
CiC3546-04	ET078389		4	52.642	-	0		4	50.969	-	0.36		ABS	ABS				ABS	ABS				4	69.384	-	2.1		4	40.56	-	2.6		4	52.642
CiC0345-02	ET112129		4	54.988	-	2.21		4	56.253	-	0.07		ABS	ABS				ABS	ABS				ABS	ABS				4	44.142	-	2.21		4	54.988
CiC5534-02	ET114215		4	56.267	-	0.59		ABS	ABS				ABS	ABS				ABS	ABS				4	75.409	*	3.46		4	42.018	-	0.76		4	56.267
CiC0345-03	ET112129		4	58.726	-	0.01		4	57.681	-	0.9		ABS	ABS				ABS	ABS				4	78.414	**	4.14		4	44.892	*	3.81		4	58.726
CiC3352-01	ET076930		4	58.832	-	0.17		ABS	ABS				ABS	ABS				ABS	ABS				4	78.589	**	5.09		4	44.351	*	3.17		4	58.832
CiC3352-02	ET076930		4	58.869	-	0.17		4	56.613	-	0.9		ABS	ABS				ABS	ABS				4	78.713	**	5.3		4	44.351	*	3.17		4	58.869
CiC5851-01	ET083142		4	60.835	-	0.23		ABS	ABS				ABS	ABS				ABS	ABS				4	81.572	***	6.83		4	45.497	**	4.36		4	60.835
mCrCIR06A02	AM489738		4	62.408	-	0.04		ABS	ABS				4	52.788	-	0		4	69.069	*	3.83		4	82.619	**	4.23		4	48.479	*	3.57		4	62.408
CiC0744-07	ET093764		4	62.926	-	1.27		4	60.933	*	3.27		ABS	ABS				ABS	ABS				4	84.209	****	8.22		4	46.629	-	1.88		4	62.926
CiC0744-01	ET093764		4	63.944	-	1.98		ABS	ABS				ABS	ABS				ABS	ABS				4	84.311	**	6.63		4	47.044	-	1.28		4	63.944
MEST146	DY278930		4	65.605	-	1.6		ABS	ABS				ABS	ABS				ABS	ABS				4	86.858	****	10.35		4	49.63	-	2.53		4	65.605
CF-CA16	HR308664		4	67.018	***	6.64		ABS	ABS				ABS	ABS				ABS	ABS				4	87.312	***	6.64		ABS	ABS				4	67.018
CiC1478-02	ET073546		4	71.907	-	0.01		4	64.662	-	0.19		ABS	ABS				ABS	ABS				4	91.979	**	6.36		4	57.331	**	6.05		4	71.907
CiC1478-01	ET073546		4	71.922	-	0.03		ABS	ABS				ABS	ABS				ABS	ABS				4	91.995	***	6.92		4	57.331	**	6.05		4	71.922
mCrCIR03G05	FR677578		4	75.055	-	0		ABS	ABS				ABS	ABS				ABS	ABS				4	94.542	**	4.72		4	61.108	**	4.65		4	75.055
mCrCIR04A11	FR692366		4	76.362	-	2.57		ABS	ABS				4	68.713	-	0.5		ABS	ABS				4	97.586	-	2.57		ABS	ABS				4	76.362
mCrCIR03F05	FR692364		4	77.164	-	0.18		ABS	ABS				4	77.021	-	0.06		ABS	ABS				4	97.546	*	3.7		4	62.703	***	7.14		4	77.164
CiC0446-01	ET091387		4	77.756	-	0.42		4	69.997	-	0.76		ABS	ABS				ABS	ABS				4	98.885	*	2.88		4	62.107	***	7.42		4	77.756
CiC0446-02	ET091387		4	77.893	-	0.34		ABS	ABS				ABS	ABS				ABS	ABS				4	98.985	*	2.88		4	62.129	***	6.91		4	77.893
CiBE3298	ET076722		4	81.81	-	0.78		ABS	ABS				4	83.899	-	0.28		ABS	ABS				4	105.039	-	1.53		4	63.719	**	6.32		4	81.81
CiC6324-03	ET085820		4	82.572	****	8.38		4	76.224	-	2.67		ABS	ABS				ABS	ABS				ABS	ABS				4	66.052	****	8.38		4	82.572
CiC6213-07	ET085253		4	84.528	-	1.83		4	73.898	-	1.11		ABS	ABS				ABS	ABS				4	109.523	-	0.65		4	64.904	****	8.07		4	84.528
CiC3459-03	ET077645		4	85.03	-	0.6		ABS	ABS				ABS	ABS				ABS	ABS				4	110.47	-	0.23		4	64.216	*	2.84		4	85.03
CiC6324-01	ET085820		4	85.518	*	2.89		4	74.653	-	1.94		ABS	ABS				ABS	ABS				4	110.515	-	0.24		4	66.134	****	8.81		4	85.518
mCrCIR02D04b	FR677564		4	85.739	-	2.29		ABS	ABS				ABS	ABS				ABS	ABS				4	111.123	-	0.44		4	65.726	****	8.57		4	85.739
CX0113	CB290511		4	86.581	-	0.13		ABS	ABS				ABS	ABS				ABS	ABS				4	110.542	-	0.13		ABS	ABS				4	86.581
CiC6213-02	ET085253		4	87.107	-	0.03		ABS	ABS				ABS	ABS				ABS	ABS				4	114.174	-	1.68		4	65.244	*	2.84		4	87.107
MEST337	DY299937		4	88.057	-	0.01		ABS	ABS				4	89.004	-	0.01		ABS	ABS				4	111.381	-	0.01		ABS	ABS				4	88.057
CiBE3255	ET076159		4	89.492	-	0.03		ABS	ABS				4	89.933	-	0.31		ABS	ABS				4	108.678	-	0.03		ABS	ABS				4	89.492
CID5362	ET113246		5	0	*******	51.56		ABS	ABS				ABS	ABS				ABS	ABS				5	0	*******	51.56		ABS	ABS				5	0
CiC5828-02	ET082980		5	5.447	-	1.09		5	0	-	0.6		ABS	ABS				ABS	ABS				ABS	ABS				5	0	-	1.09		5	5.447
CiC3492-10	ET078010		5	7.143	***	6.72		5	2.389	-	1.67		ABS	ABS				ABS	ABS				5	6.461	*******	24.97		5	2.365	-	2.08		5	7.143
CiC0407-02	ET091061		5	7.496	**	4.63		5	4.501	**	3.92		ABS	ABS				ABS	ABS				5	6.948	*******	21.48		5	3.475	*	2.99		5	7.496
CiC0181-02	ET088605		5	7.828	****	7.89		5	4.232	-	2.45		ABS	ABS				ABS	ABS				5	7.663	*******	26.95		5	2.669	-	1.83		5	7.828
CiC3664-08	ET079178		5	8.371	**	6.12		5	3.949	-	1.39		ABS	ABS				ABS	ABS				5	8.216	*******	25.97		5	3.212	*	2.86		5	8.371
CiC4954-02	ET081013		5	8.407	**	4.27		5	3.774	-	1.69		ABS	ABS				ABS	ABS				5	8.04	*******	20.58		5	3.212	*	2.86		5	8.407
CiC0894-01	ET084394		5	8.561	**	6.08		ABS	ABS				ABS	ABS				ABS	ABS				5	8.322	*******	24		5	3.543	-	2.31		5	8.561
CiC4094-01	ET105773		5	9.416	**	4.74		5	5.69	*	3.32		ABS	ABS				ABS	ABS				5	9.619	*******	23.36		5	3.974	*	3.46		5	9.416
CiC3736-09	ET079631		5	11.751	*******	23.36		5	6.696	-	2.67		ABS	ABS				ABS	ABS				5	11.826	*******	23.36		ABS	ABS				5	11.751
CiC4633-07	ET109370		5	11.826	*	3.66		5	7.82	-	2.45		ABS	ABS				ABS	ABS				5	11.822	*******	23.36		5	6.324	**	4.97		5	11.826
CiC4652-02	ET109496		5	11.899	**	4.21		5	7.064	-	2.14		ABS	ABS				ABS	ABS				5	11.876	*******	21.52		5	6.445	*	3.46		5	11.899
CiC0202-05	ET088763		5	11.912	**	4.44		ABS	ABS				ABS	ABS				ABS	ABS				5	11.904	*******	22.13		5	6.445	*	3.46		5	11.912
CiC0202-02	ET088763		5	11.928	*******	22.41		ABS	ABS				ABS	ABS				ABS	ABS				5	12.01	*******	22.41		ABS	ABS				5	11.928
MEST154	DY279967		5	11.981	**	3.9		ABS	ABS				ABS	ABS				ABS	ABS				5	12.137	*******	20.25		5	6.371	*	3.27		5	11.981
CiC0094-02	ET087813		5	12.3	**	3.99		5	9.079	**	3.92		ABS	ABS				ABS	ABS				5	12.582	*******	20.63		5	6.378	*	3.51		5	12.3
CiC1891-01	ET098358		5	12.964	*	3.12		5	9.751	*	3.61		ABS	ABS				ABS	ABS				5	12.656	*******	18.27		5	7.928	*	3.46		5	12.964
CiC1891-02	ET098358		5	12.997	*	3.51		5	9.713	**	3.92		ABS	ABS				ABS	ABS				5	12.723	*******	19.18		5	7.928	*	3.46		5	12.997
CiC1085-03	ET069093		5	13.776	*******	18.27		5	12.367	*	3.61		ABS	ABS				ABS	ABS				5	13.76	*******	18.27		ABS	ABS				5	13.776
CiC3302-04	ET076581		5	14.136	-	2.35		5	11.998	**	5.04		ABS	ABS				ABS	ABS				5	13.976	*******	15.9		5	8.624	**	3.86		5	14.136
CiC5327-04	ET113032		5	14.672	-	1.52		5	12.063	**	5.04		ABS	ABS				ABS	ABS				5	14.532	******	14.63		5	9.58	**	4.83		5	14.672
CiC5327-03	ET113032		5	14.898	-	1.67		5	12.008	**	5.48		ABS	ABS				ABS	ABS				5	14.691	*******	15.36		5	9.58	**	4.83		5	14.898
CiC4595-05	ET109100		5	16.332	-	2.06		5	13.74	-	2.17		ABS	ABS				ABS	ABS				ABS	ABS				5	10.69	-	2.06		5	16.332
CiC0504-04	ET091925		5	16.424	-	1.59		5	14.316	-	2.45		ABS	ABS				ABS	ABS				ABS	ABS				5	10.688	-	1.59		5	16.424
CiC0257-03	ET089504		5	16.743	**	4.84		ABS	ABS				ABS	ABS				ABS	ABS				ABS	ABS				5	11.038	**	4.84		5	16.743
CiC0145-02	ET088378		5	16.781	**	4.63		ABS	ABS				ABS	ABS				ABS	ABS				5	21.045	**	4.63		ABS	ABS				5	16.781
CiC1380-03	ET072553		5	17.194	-	1.28		ABS	ABS				ABS	ABS				ABS	ABS				ABS	ABS				5	11.48	-	1.28		5	17.194
CiC5589-03	ET114497		5	17.431	-	0.77		5	13.083	-	2.67		ABS	ABS				ABS	ABS				5	18.06	****	10.53		5	11.817	**	4.5		5	17.431
CiC5589-01	ET114497		5	17.444	-	0.77		5	12.816	**	4.63		ABS	ABS				ABS	ABS				5	18.06	****	10.53		5	11.49	**	4.5		5	17.444
cms16	none		5	17.445	*****	11.98		ABS	ABS				5	0	-	0.38		ABS	ABS				5	17.366	*****	11.98		ABS	ABS				5	17.445
CiC4043-05	ET105530		5	17.77	-	0.5		ABS	ABS				ABS	ABS				ABS	ABS				5	18.07	****	10.07		5	12.32	**	5.24		5	17.77
CiC2172-07	ET100033		5	17.923	**	5.12		ABS	ABS				ABS	ABS				ABS	ABS				ABS	ABS				5	12.078	**	5.12		5	17.923
CiC4043-03	ET105530		5	18.107	-	0.49		ABS	ABS				ABS	ABS				ABS	ABS				5	17.629	****	9.5		5	12.319	**	4.83		5	18.107
CiC3508-04	ET078166		5	19.502	****	8.53		ABS	ABS				ABS	ABS				ABS	ABS				ABS	ABS				5	14.1	****	8.53		5	19.502
CiC1251-01	ET070933		5	19.604	-	0.01		5	14.088	*	2.76		ABS	ABS				ABS	ABS				5	19.421	***	7.61		5	14.328	***	7.31		5	19.604
CiC3234-02	ET075975		5	19.649	-	0.01		ABS	ABS				ABS	ABS				ABS	ABS				5	19.421	***	7.61		5	14.328	***	7.31		5	19.649
CiC1868-02	ET098219		5	19.876	-	0.29		5	14.775	-	2.67		ABS	ABS				ABS	ABS				5	19.828	**	6.36		5	14.484	******	12.12		5	19.876
CiC1868-04	ET098219		5	19.955	-	0.13		ABS	ABS				ABS	ABS				ABS	ABS				5	19.938	**	4.96		5	14.377	***	7.83		5	19.955
CiC1251-02	ET070933		5	20.031	-	0.6		5	14.489	-	2.14		ABS	ABS				ABS	ABS				5	19.872	**	5.57		5	14.625	******	13.36		5	20.031
mCrCIR07G11	AM489751		5	20.195	-	0.03		ABS	ABS				ABS	ABS				ABS	ABS				5	20.256	***	7.21		5	14.778	**	6.52		5	20.195
CiC2994-01	ET104371		5	20.624	-	1.14		5	13.72	-	2.42		ABS	ABS				ABS	ABS				5	19.907	**	4.57		5	15.276	******	14.24		5	20.624
CiC0245-11	ET089411		5	20.936	-	1.01		5	14.107	*	2.84		ABS	ABS				ABS	ABS				5	20.426	**	5.57		5	15.417	*******	15.56		5	20.936
CiC5726-03	ET082291		5	21.014	*	2.77		ABS	ABS				ABS	ABS				ABS	ABS				ABS	ABS				5	13.486	*	2.77		5	21.014
MEST015	FC912829		5	21.696	****	9.65		ABS	ABS				ABS	ABS				ABS	ABS				5	22.071	****	9.65		ABS	ABS				5	21.696
CiC5507-05	ET114047		5	21.936	****	10.17		5	18.894	-	0		ABS	ABS				ABS	ABS				5	22.14	****	10.17		ABS	ABS				5	21.936
CiC5507-01	ET114047		5	21.961	***	7.31		5	17.972	*	2.99		ABS	ABS				ABS	ABS				5	21.964	***	7.31		ABS	ABS				5	21.961
CiC2573-01	ET074969		5	21.961	***	7.31		5	18.946	-	0.02		ABS	ABS				ABS	ABS				5	21.964	***	7.31		ABS	ABS				5	21.961
CiC6015-09	ET101667		5	22.013	*****	11.43		5	17.608	*	3.27		ABS	ABS				ABS	ABS				5	22.028	*****	11.43		ABS	ABS				5	22.013
CiC1380-05	ET072553		5	22.421	-	0.01		5	18.082	-	2.21		ABS	ABS				ABS	ABS				5	22.795	**	5.92		5	16.326	***	7.31		5	22.421
CiC4602-01	ET109143		5	22.866	***	6.82		ABS	ABS				ABS	ABS				ABS	ABS				ABS	ABS				5	17.239	***	6.82		5	22.866
CiC2010-01	ET099075		5	23.154	-	0.09		5	21.763	*	3.27		ABS	ABS				ABS	ABS				5	23.976	**	5.03		5	16.883	***	7.42		5	23.154
CiC1067-02	ET068908		5	23.574	*	3.03		5	23.096	**	6.03		ABS	ABS				ABS	ABS				ABS	ABS				5	13.018	*	3.03		5	23.574
CiC4338-01	ET107433		5	23.863	-	0		5	23.423	*	2.99		ABS	ABS				ABS	ABS				5	24.107	**	5.92		5	17.444	***	6.91		5	23.863
MEST102	DY272935		5	23.914	****	8.57		ABS	ABS				ABS	ABS	-	0.01		ABS	ABS				5	24.141	****	8.57		ABS	ABS				5	23.914
CiC1067-04	ET068908		5	24.319	-	0.42		5	23.073	**	3.92		ABS	ABS				ABS	ABS				5	24.693	***	7.71		5	18.47	**	3.86		5	24.319
CiC5438-04	ET113676		5	26.208	**	5.92		ABS	ABS				ABS	ABS				ABS	ABS				5	27.034	**	5.92		ABS	ABS				5	26.208
CiC5708-09	ET082167		5	27.117	-	0.09		5	25.903	**	5.4		ABS	ABS				ABS	ABS				5	27.687	**	6		5	20.815	**	4.5		5	27.117
CID5708	ET082167		5	28.022	-	0.57		ABS	ABS				ABS	ABS				5	0	-	0.9		5	29.079	**	6.13		5	21.528	-	1.69		5	28.022
CF-CA25	GS597781		5	28.337	****	8.13		ABS	ABS				5	4.328	-	0.12		ABS	ABS				5	28.837	****	8.13		ABS	ABS				5	28.337
CiC0784-01	ET094201		5	29.302	-	0.22		5	29.277	-	2.67		ABS	ABS				ABS	ABS				5	29.726	**	5.92		5	22.909	*	3.46		5	29.302
CiC2647-03	ET102187		5	29.535	*	2.77		ABS	ABS				ABS	ABS				ABS	ABS				ABS	ABS				5	22.899	*	2.77		5	29.535
CiC5577-01	ET114445		5	29.945	-	0.09		ABS	ABS				ABS	ABS				ABS	ABS				5	30.88	**	5.57		5	23.936	**	4.11		5	29.945
CiC2612-05	ET102019		5	30.352	-	0.01		ABS	ABS				ABS	ABS				ABS	ABS				5	31.369	**	3.95		5	23.291	**	5.12		5	30.352
CiC2612-02	ET102019		5	30.405	-	0.06		ABS	ABS				ABS	ABS				ABS	ABS				5	31.414	**	5.64		5	23.456	**	4.5		5	30.405
CiC1135-01	ET069608		5	32.963	*	3.17		5	31.377	***	7.12		ABS	ABS				ABS	ABS				ABS	ABS				5	26.177	*	3.17		5	32.963
CX0015	CK701448		5	34.482	****	8.83		ABS	ABS				ABS	ABS				ABS	ABS				5	34.84	****	8.83		ABS	ABS				5	34.482
CiC3276-02	ET076358		5	34.58	-	0		ABS	ABS				ABS	ABS				ABS	ABS				5	34.075	**	5.1		5	29.443	**	5.04		5	34.58
MEST375	DY291844		5	36.138	**	4.5		ABS	ABS				ABS	ABS				ABS	ABS				ABS	ABS				5	29.899	**	4.5		5	36.138
cms30	none		5	36.84	**	6.32		ABS	ABS				5	9.35	-	0.01		ABS	ABS				5	37.202	**	6.32		ABS	ABS				5	36.84
CiC4946-02	ET080953		5	37.663	****	9.76		5	37.733	-	2.4		ABS	ABS				ABS	ABS				5	37.992	****	9.76		ABS	ABS				5	37.663
CiC0800-01	ET094401		5	37.84	-	0.69		5	32.854	***	7.12		ABS	ABS				ABS	ABS				5	37.985	****	9.63		5	31.744	**	4.24		5	37.84
CiC4787-09	ET110390		5	37.938	-	0.58		5	34.467	****	10.14		ABS	ABS				ABS	ABS				5	37.981	***	7.71		5	31.912	*	3.17		5	37.938
CiC0799-10	ET094400		5	38.313	**	6.08		5	37.19	-	2.4		ABS	ABS				ABS	ABS				5	38.638	**	6.08		ABS	ABS				5	38.313
CiC0875-01	ET095150		5	40.214	-	0.9		5	38.499	-	0.6		ABS	ABS				ABS	ABS				5	40.263	***	7.41		5	34.259	-	2.08		5	40.214
MEST104	DY273697		5	40.461	-	0.07		ABS	ABS				5	11.362	-	0.14		5	13.805	-	2.43		5	40.217	*	3.19		5	34.578	-	1.89		5	40.461
CiC5788-03	ET082679		5	41.517	-	0.34		ABS	ABS				ABS	ABS				ABS	ABS				5	41.586	***	6.74		5	35.493	*	3.46		5	41.517
CiC5788-16	ET082679		5	41.544	-	0.09		5	39.111	-	1.07		ABS	ABS				ABS	ABS				5	41.646	**	5.37		5	35.589	*	3.81		5	41.544
CiC1313-02	ET071650		5	41.561	-	0.34		5	39.416	*****	11.44		ABS	ABS				ABS	ABS				5	41.586	***	6.74		5	35.579	*	3.51		5	41.561
CiC0617-02	ET093386		5	48.675	*	2.99		5	46.504	**	5.4		ABS	ABS				ABS	ABS				5	49.685	-	1.91		5	41.676	*******	16.28		5	48.675
MEST224	DY286487		5	53.751	*	3.25		ABS	ABS				ABS	ABS				ABS	ABS				5	56.314	-	0.03		5	45.169	****	8.36		5	53.751
CX6F02	BQ623425		5	57.741	-	0.78		ABS	ABS				ABS	ABS				5	33.766	-	0.75		5	63.236	-	0.54		5	47.026	*	3.61		5	57.741
CX6F32	CF506971		5	58.061	-	1.04		ABS	ABS				ABS	ABS				ABS	ABS				5	63.331	-	0.57		5	47.407	**	4.3		5	58.061
mCrCIR05A04	FR692372		5	58.452	-	0.94		ABS	ABS				ABS	ABS				ABS	ABS				5	63.008	-	0.26		5	46.267	**	4.37		5	58.452
CX6040	CF506971		5	58.52	-	0.43		ABS	ABS				ABS	ABS				ABS	ABS				5	62.765	-	0.43		ABS	ABS				5	58.52
CX6F06	CK933007		5	60.501	-	0.64		ABS	ABS				ABS	ABS				5	35.021	-	1.25		5	66.052	-	1.31		5	48.816	**	5.04		5	60.501
MEST088	DY271576		5	62.587	-	0.94		ABS	ABS				ABS	ABS				ABS	ABS				5	68.992	-	0.25		5	49.926	*	3.78		5	62.587
CX0004	CK933007		5	63.675	-	0.44		ABS	ABS				ABS	ABS				ABS	ABS				5	67.653	-	0.44		ABS	ABS				5	63.675
CiC0004-01	ET086666		5	70.591	-	0.73		5	57.196	*******	46.23		ABS	ABS				ABS	ABS				ABS	ABS				5	59.854	-	0.73		5	70.591
MEST506	DY264088		5	71.759	-	2.13		ABS	ABS				ABS	ABS				ABS	ABS				5	76.922	-	2.13		ABS	ABS				5	71.759
CiC5001-05	ET111084		5	73.284	-	0.29		5	58.338	******	14.25		ABS	ABS				ABS	ABS				5	80.957	*	3.08		5	58.692	-	1.09		5	73.284
CiC0004-05	ET086666		5	73.708	-	0.49		ABS	ABS				ABS	ABS				ABS	ABS				5	80.893	*	3.79		5	59.89	-	1.03		5	73.708
CiC5843-03	ET083107		5	74.128	-	0.68		5	60.047	*******	17.07		ABS	ABS				ABS	ABS				5	80.908	*	3.5		5	60.656	-	0.58		5	74.128
CiC5842-02	ET083106		5	77.344	-	1.97		ABS	ABS				ABS	ABS				ABS	ABS				5	84.188	**	5.92		5	63.746	-	0.26		5	77.344
CiC5391-01	ET113396		5	79.569	-	0.77		ABS	ABS				ABS	ABS				ABS	ABS				5	87.076	*	3.18		5	64.685	-	0.35		5	79.569
CiC1041-01	ET096673		5	89.922	-	0.01		ABS	ABS				ABS	ABS				ABS	ABS				5	96.311	-	2.13		5	76.771	-	1.94		5	89.922
CX5024	CN185495		5	90.653	-	1.92		ABS	ABS				5	32.125	-	0.21		ABS	ABS				5	93.584	-	1.92		ABS	ABS				5	90.653
MEST402	DY264768		5	91.891	-	0.56		ABS	ABS				5	32.611	-	0.57		5	47.753	-	0.13		5	95.15	-	0.91		5	81.741	-	0.01		5	91.891
CiC5719-08	ET082221		5	94.342	**	4.21		ABS	ABS				ABS	ABS				ABS	ABS				5	99.712	**	5.92		5	82.275	-	0.18		5	94.342
CiC5718-01	ET082220		5	95.587	**	4.36		ABS	ABS				ABS	ABS				ABS	ABS				5	100.132	**	5.88		5	84.428	-	0.26		5	95.587
CID2493	ET101792		5	96.678	-	2.16		ABS	ABS				5	38.93	-	2.17		ABS	ABS				5	98.067	-	1.96		5	87.826	-	0.49		5	96.678
CiBE2493	ET109949		5	97.399	**	4.56		ABS	ABS				5	37.121	-	1.55		ABS	ABS				5	100.439	**	4.56		ABS	ABS				5	97.399
CiC1564-03	ET074335		5	97.939	-	1.23		5	75.028	*******	19.27		ABS	ABS				ABS	ABS				ABS	ABS				5	88.385	-	1.23		5	97.939
CiC1425-03	ET073013		5	98.398	**	6.63		5	72.538	*******	51.03		ABS	ABS				ABS	ABS				5	101.412	***	6.74		5	89.056	-	1.03		5	98.398
mCrCIR06A12	AM489742		5	98.707	**	5.08		ABS	ABS				5	47.141	**	4.92		ABS	ABS				5	101.628	**	5.08		ABS	ABS				5	98.707
CiC1564-06	ET074335		5	99.088	**	6.35		5	74.178	*******	56.91		ABS	ABS				ABS	ABS				5	102.302	***	7.21		5	89.611	-	0.71		5	99.088
CiC5132-01	ET111803		5	99.246	***	7.35		ABS	ABS				ABS	ABS				ABS	ABS				5	101.899	****	8.64		5	90.32	-	0.72		5	99.246
CiC1426-06	ET073014		5	99.481	***	7.25		5	72.972	*******	51.8		ABS	ABS				ABS	ABS				5	102.232	***	7.61		5	90.346	-	1.03		5	99.481
CiC1426-01	ET073014		5	99.481	***	6.96		5	73.026	*******	53.52		ABS	ABS				ABS	ABS				5	102.232	***	7.61		5	90.35	-	0.87		5	99.481
CiC5132-02	ET111803		5	99.481	***	7.25		ABS	ABS				ABS	ABS				ABS	ABS				5	102.232	***	7.61		5	90.346	-	1.03		5	99.481
CF-CCT01	CX671829		5	100.192	***	6.73		ABS	ABS				5	45.482	*	3.47		ABS	ABS				5	102.965	***	6.73		ABS	ABS				5	100.192
CiC4796-02	ET110437		5	100.453	***	7.59		5	77.11	*******	21.6		ABS	ABS				ABS	ABS				5	103.356	****	9.07		5	91.016	-	0.71		5	100.453
mCrCIR07E12	AM489750		5	100.906	**	4.72		ABS	ABS				5	44.258	*	2.89		ABS	ABS				5	103.983	**	4.72		ABS	ABS				5	100.906
MEST115	DY274953		5	101.364	**	5.57		ABS	ABS				5	45.731	-	1.94		5	53.764	-	0.19		5	103.568	**	6.25		5	92.535	-	0.63		5	101.364
CiC5585-04	ET114486		5	103.22	****	8		5	84.107	******	15		ABS	ABS				ABS	ABS				5	106	******	12.91		5	94.23	-	0.12		5	103.22
CiC5585-03	ET114486		5	103.337	****	7.89		5	83.518	*******	42.29		ABS	ABS				ABS	ABS				5	106.258	*****	11.61		5	94.205	-	0.26		5	103.337
CiC1441-01	ET073162		5	104.032	****	7.94		5	85.02	*******	19.27		ABS	ABS				ABS	ABS				5	106.922	******	12.91		5	94.852	-	0.11		5	104.032
JI-TAT01	CN184226		5	104.415	****	7.94		ABS	ABS				5	52.241	**	5.45		ABS	ABS				5	107.244	****	7.94		ABS	ABS				5	104.415
CI02A04	AJ567402		5	104.914	-	0.2		ABS	ABS				ABS	ABS		1.99		5	60.52	-	0		ABS	ABS				5	95.938	-	0.2		5	104.914
CiC0402-04	ET091018		5	104.983	****	8.25		5	86.606	*******	29.4		ABS	ABS				ABS	ABS				5	107.44	*****	11.13		5	96.283	-	0.46		5	104.983
CiC4152-02	ET106182		5	104.983	****	8.25		5	87.107	*******	28.69		ABS	ABS				ABS	ABS				5	107.44	*****	11.13		5	96.283	-	0.46		5	104.983
CiC4152-10	ET106182		5	104.984	***	7.35		5	87.413	*******	29.4		ABS	ABS				ABS	ABS				5	107.475	****	10.21		5	96.262	-	0.35		5	104.984
CiC0402-02	ET091018		5	104.985	****	8.56		5	87.54	*******	29.4		ABS	ABS				ABS	ABS				5	107.445	*****	11.61		5	96.283	-	0.46		5	104.985
CiC5171-06	ET111972		5	105.307	****	9.26		5	87.413	*******	29.4		ABS	ABS				ABS	ABS				5	108.103	******	12.74		5	96.283	-	0.46		5	105.307
CiC5171-05	ET111972		5	105.307	****	9.26		5	87.456	*******	28.69		ABS	ABS				ABS	ABS				5	108.103	******	12.74		5	96.283	-	0.46		5	105.307
CIBE5171	ET111972		5	105.711	**	4.98		ABS	ABS				ABS	ABS				ABS	ABS				5	106.655	****	9.8		5	97.324	-	0.01		5	105.711
CiBE3397	ET077251		5	106.013	*	3.38		ABS	ABS				ABS	ABS				ABS	ABS				5	111.504	**	4.9		5	96.63	-	0.12		5	106.013
CiC5485-09	ET113963		5	107.393	****	10.77		5	88.671	*******	17.07		ABS	ABS				ABS	ABS				5	108.755	*****	11.28		5	99.45	-	1.48		5	107.393
CID5485	ET113963		5	107.429	****	9.66		ABS	ABS				5	57.149	-	2.1		5	63.76	-	0.03		5	108.809	*****	11.11		5	99	-	1.06		5	107.429
CiC5485-05	ET113963		5	107.696	**	6.53		5	88.321	*******	29.4		ABS	ABS				ABS	ABS				5	109.122	***	7.62		5	99.765	-	0.71		5	107.696
CX6F03	DR912164		5	108.397	*****	11.39		ABS	ABS				5	55.858	-	0.78		5	65.972	-	0.61		5	109.883	******	12.9		5	100.569	-	1.48		5	108.397
CX2106	CK934147		5	108.788	****	10.29		ABS	ABS				ABS	ABS				ABS	ABS				5	110.783	****	10.29		ABS	ABS				5	108.788
CiC2417-04	ET101382		5	108.94	****	9.26		5	87.904	*******	27.56		ABS	ABS				ABS	ABS				5	110.597	****	10.53		5	100.616	-	1.03		5	108.94
CiC5815-02	ET082852		5	109.424	-	0.9		5	89.6	******	13.07		ABS	ABS				ABS	ABS				ABS	ABS				5	100.545	-	0.9		5	109.424
MEST056	DY267791		5	110.164	****	10.7		ABS	ABS				5	58.996	-	1.52		ABS	ABS				5	112.611	****	10.7		ABS	ABS				5	110.164
CiC2417-07	ET101382		5	110.873	*	2.93		ABS	ABS				ABS	ABS				ABS	ABS				5	110.299	****	8.22		5	105.485	-	0.26		5	110.873
JI-CA01	CF838022		5	111.978	***	6.95		ABS	ABS				5	60.682	**	5.54		ABS	ABS				5	114.057	***	6.95		ABS	ABS				5	111.978
CX3014	CB291359		5	113.169	****	7.89		ABS	ABS				5	62.375	*	3.14		ABS	ABS				5	114.658	****	7.89		ABS	ABS				5	113.169
CX0021	CF508864		5	115.015	***	6.64		ABS	ABS				ABS	ABS				ABS	ABS				5	118.065	***	6.64		ABS	ABS				5	115.015
CiC3536-01	ET078291		5	115.522	*	3.51		5	95.549	******	14.67		ABS	ABS				ABS	ABS				5	119.395	*	3.18		5	103.753	-	0.71		5	115.522
JI-TA05	CX675243		5	117.667	**	4.65		ABS	ABS				5	63.291	-	2.57		ABS	ABS				5	120.795	**	4.65		ABS	ABS				5	117.667
CiC1638-01	ET097181		5	119.927	**	4.24		5	99.874	******	13.7		ABS	ABS				ABS	ABS				5	124.299	-	2.16		5	108.344	-	2.08		5	119.927
mCrCIR04H09	FR692370		6	0	-	2.49		ABS	ABS				ABS	ABS				ABS	ABS				6	0	-	1.99		6	0.006	-	0.64		6	0
CiC3918-06	ET104786		6	0.809	*	3.58		ABS	ABS				ABS	ABS				ABS	ABS				6	1.528	-	2.42		6	0	-	1.23		6	0.809
CiC0304-01	ET089994		6	5.801	***	7.69		ABS	ABS				ABS	ABS				ABS	ABS				6	7.869	*	2.8		6	4.057	**	5.58		6	5.801
CiC4356-02	ET107540		6	5.977	*	3.74		6	1.127	**	4.27		ABS	ABS				ABS	ABS				6	7.451	*	3.7		6	5.252	-	0.62		6	5.977
CiC4356-06	ET107540		6	6.212	*	2.72		6	3.063	-	1.91		ABS	ABS				ABS	ABS				6	7.676	-	2.39		6	5.325	-	0.59		6	6.212
CiC2635-06	ET102138		6	6.382	**	4.53		ABS	ABS				ABS	ABS				ABS	ABS				6	8.329	**	4.57		6	5.11	-	0.72		6	6.382
CiC5076-06	ET111465		6	6.393	**	5.16		6	0	**	3.92		ABS	ABS				ABS	ABS				6	8.185	**	5.1		6	5.322	-	0.88		6	6.393
CiC2414-02	ET101372		6	6.417	-	1.72		ABS	ABS				ABS	ABS				ABS	ABS				ABS	ABS				6	5.363	-	1.72		6	6.417
CiC5805-02	ET082798		6	6.977	**	4.91		ABS	ABS				ABS	ABS				ABS	ABS				6	8.606	**	5.1		6	5.751	-	0.74		6	6.977
CiC5805-01	ET082798		6	7.02	*	3.74		6	2.768	*	3.27		ABS	ABS				ABS	ABS				6	8.607	*	3.51		6	4.568	-	0.74		6	7.02
CiC4033-01	ET105470		6	7.041	**	4.7		ABS	ABS				ABS	ABS				ABS	ABS				6	8.695	**	5.5		6	5.758	-	0.46		6	7.041
CiC2159-01	ET099951		6	7.085	**	4.5		ABS	ABS				ABS	ABS				ABS	ABS				6	8.773	**	5.23		6	5.758	-	0.46		6	7.085
CiC4510-02	ET108654		6	7.58	**	5.3		6	3.598	-	1.67		ABS	ABS				ABS	ABS				6	8.858	**	6.45		6	2.656	-	0.46		6	7.58
CiC2414-01	ET101372		6	8.187	-	0.7		6	3.253	-	2.14		ABS	ABS				ABS	ABS				6	9.609	*	2.92		6	6.482	-	0.38		6	8.187
CiC2635-04	ET102138		6	8.827	-	1.28		ABS	ABS				ABS	ABS				ABS	ABS				ABS	ABS				6	7.126	-	1.28		6	8.827
MEST191	DY283044		6	10.864	-	0.9		ABS	ABS				ABS	ABS				ABS	ABS				6	11.344	-	1.58		6	9.445	-	0.01		6	10.864
CiC4993-03	ET081280		6	13.946	-	1.24		6	3.985	-	1.67		ABS	ABS				ABS	ABS				6	14.765	-	2.36		6	13.029	-	0		6	13.946
CiC1702-02	ET100891		6	15.528	-	0.06		ABS	ABS				ABS	ABS				ABS	ABS				6	16.124	-	1.55		6	14.937	-	0.95		6	15.528
CiC0610-01	ET093305		6	17.772	-	0.17		6	6.629	-	0.19		ABS	ABS				ABS	ABS				6	19.485	-	0.95		6	15.887	-	0.18		6	17.772
CiC2985-01	ET104310		6	20.341	-	1.92		ABS	ABS				ABS	ABS				ABS	ABS				ABS	ABS				6	17.719	-	1.92		6	20.341
CF-TA08	CV885187.1		6	21.766	-	0.03		ABS	ABS				6	15.008	-	0.29		ABS	ABS				6	24.213	-	0.03		ABS	ABS				6	21.766
CiC1203-01	ET070464		6	23.406	-	0.23		ABS	ABS				ABS	ABS				ABS	ABS				6	26.868	-	0.17		6	19.638	-	1.23		6	23.406
CiC5911-01	ET083582		6	23.972	-	0.77		ABS	ABS				ABS	ABS				ABS	ABS				6	27.313	-	0.06		6	20.486	-	1.04		6	23.972
CiC1203-05	ET070464		6	24.129	**	4.55		ABS	ABS				ABS	ABS				ABS	ABS				6	27.79	-	1.6		6	19.918	*	3.12		6	24.129
CID0204	ET088777		6	24.842	-	1.76		ABS	ABS				ABS	ABS				ABS	ABS				6	27.498	-	0.08		6	21.914	-	2.38		6	24.842
CiC0204-01	ET088777		6	25.046	-	1.52		6	8.174	-	0.6		ABS	ABS				ABS	ABS				6	28.561	-	0.32		6	20.909	-	1.42		6	25.046
MEST132	DY276930		6	26.927	-	0.28		ABS	ABS				6	15.446	-	0.3		ABS	ABS				6	30.417	-	0.3		6	23.011	-	1.81		6	26.927
CiBE4818	ET110604		6	28.317	**	3.91		ABS	ABS				6	17.097	-	0		ABS	ABS				6	31.327	-	0		6	24.68	***	7.26		6	28.317
CiC4048-01	ET105560		6	29.616	-	1.56		ABS	ABS				ABS	ABS				ABS	ABS				6	32.517	-	0.11		6	26.253	-	2.11		6	29.616
CF-AT07	CK935460		6	38.06	-	0.03		ABS	ABS				6	17.926	-	0.13		ABS	ABS				6	40.803	-	0.03		ABS	ABS				6	38.06
CiBE0733	ET094202		6	42.21	***	6.93		ABS	ABS				ABS	ABS				6	29.727	**	5		6	46.72	*	3.08		6	34.313	**	3.9		6	42.21
CX3004	CF504145		6	52.324	*	3.53		ABS	ABS				ABS	ABS				ABS	ABS				6	54.578	*	3.53		ABS	ABS				6	52.324
MEST346	DY291500		6	56.944	**	6.45		ABS	ABS				ABS	ABS	-	0.01		6	47.967	*	2.75		6	61.754	**	3.98		6	48.392	-	2.51		6	56.944
CiC0977-09	ET096150		6	60.52	****	9.13		ABS	ABS				ABS	ABS				ABS	ABS				6	63.725	*	3.6		6	53.681	**	5.68		6	60.52
CiC0977-02	ET096150		6	60.569	****	10.06		6	23.899	-	2.17		ABS	ABS				ABS	ABS				6	63.801	**	4.08		6	53.657	**	6.14		6	60.569
mCrCIR02F12	FR677570		6	60.925	***	7.56		ABS	ABS				6	25.287	-	0		ABS	ABS				6	65.418	-	1.56		6	52.942	***	6.92		6	60.925
CiC5814-01	ET082845		6	61.145	****	9.19		6	26.719	-	1.29		ABS	ABS				ABS	ABS				6	64.778	**	4.57		6	53.596	**	4.63		6	61.145
CiC1596-01	ET097001		6	61.158	*****	11.68		6	27.825	-	1.11		ABS	ABS				ABS	ABS				6	64.878	**	5.57		6	53.657	**	6.14		6	61.158
CiC2406-01	ET101302		6	61.186	*****	11.16		6	24.985	-	2.14		ABS	ABS				ABS	ABS				6	64.902	**	5.5		6	53.681	**	5.68		6	61.186
CiC2128-01	ET111354		6	61.194	*******	18.92		6	27.425	-	0.95		ABS	ABS				ABS	ABS				6	65.008	***	7.41		6	53.563	*****	11.98		6	61.194
CiC3448-07	ET077592		6	61.797	******	12.41		6	28.333	-	1.91		ABS	ABS				ABS	ABS				6	65.791	**	6.28		6	54.406	**	6.14		6	61.797
CiC3448-06	ET077592		6	61.841	*****	11.68		6	29.153	-	1.67		ABS	ABS				ABS	ABS				6	65.868	**	5.23		6	54.432	**	6.52		6	61.841
CX6F17	CV710821		6	62.426	****	8.94		ABS	ABS				ABS	ABS				6	51.516	-	1.69		6	66.46	*	3.45		6	55.229	**	5.56		6	62.426
CX5023	CF837091		6	63.409	-	0.72		ABS	ABS				ABS	ABS				ABS	ABS				6	65.206	-	0.72		ABS	ABS				6	63.409
CiC4015-02	ET105366		6	64.188	-	1.12		6	36.644	**	5.4		ABS	ABS				ABS	ABS				ABS	ABS				6	59.534	-	1.12		6	64.188
CF-AAG04	CN183451.1		6	64.244	-	2.35		ABS	ABS				ABS	ABS				ABS	ABS				6	66.042	-	2.35		ABS	ABS				6	64.244
CiC5260-01	ET112535		6	65.02	*******	15.86		6	38.643	***	7.47		ABS	ABS				ABS	ABS				6	67.225	****	9.44		6	58.713	**	6.52		6	65.02
CiBE0885	ET076551		6	65.43	*	3.17		ABS	ABS				ABS	ABS				ABS	ABS				ABS	ABS				6	60.108	*	3.17		6	65.43
CiC4015-03	ET105366		6	65.77	****	8.68		ABS	ABS				ABS	ABS				ABS	ABS				6	67.437	**	5.23		6	60.737	*	3.51		6	65.77
CiC5260-02	ET112535		6	65.851	****	10.4		6	34.507	**	5.85		ABS	ABS				ABS	ABS				6	67.147	***	7.12		6	60.737	*	3.51		6	65.851
mCrCIR04A02	FR692365		6	66.479	*****	10.88		ABS	ABS				ABS	ABS				ABS	ABS				6	68.112	***	7.72		6	61.177	*	3.47		6	66.479
Ci01D11	AJ567397		6	67.278	****	9.53		ABS	ABS				ABS	ABS				ABS	ABS				6	69.191	**	6.16		6	61.177	*	3.47		6	67.278
MEST488	DY297637		6	68.482	******	13.35		ABS	ABS				ABS	ABS				6	55.746	*	3.78		6	69.61	****	10.29		6	64.408	**	3.84		6	68.482
mCrCIR02B11	FR692358		6	69.176	***	6.73		ABS	ABS				6	39.918	-	0.85		ABS	ABS				6	69.771	**	4.17		6	65.581	-	2.61		6	69.176
PSY-M-289	AB037975		6	69.72	******	12.13		6	45.179	***	6.82		ABS	ABS				ABS	ABS				6	70.836	***	7.61		6	65.577	**	4.63		6	69.72
MEST322	DY297861		6	70.141	***	7.76		ABS	ABS				ABS	ABS				ABS	ABS				6	70.119	**	4.31		6	67.078	*	3.45		6	70.141
CiC4747-06	ET110115		6	70.588	****	8.94		6	48.685	*	2.76		ABS	ABS				ABS	ABS				6	70.839	***	7.12		6	67.145	-	2.35		6	70.588
CiC5748-02	ET082429		6	70.6	***	7.7		ABS	ABS				ABS	ABS				ABS	ABS				6	70.813	**	5.64		6	67.145	-	2.35		6	70.6
mCrCIR01E02	AM489735		6	70.857	****	7.95		ABS	ABS				6	45.284	-	0.17		ABS	ABS				6	71.165	**	6.25		6	67.426	-	2.1		6	70.857
CiC0550-10	ET092485		6	71.128	***	7.06		6	47.914	**	3.92		ABS	ABS				ABS	ABS				6	71.592	**	5.23		6	67.152	-	2.11		6	71.128
CiC0771-03	ET094050		6	71.362	***	7.59		6	50.125	*	3.61		ABS	ABS				ABS	ABS				6	71.652	**	6.28		6	67.787	-	1.86		6	71.362
CiC0771-01	ET094050		6	71.532	****	7.94		6	51.027	-	1.48		ABS	ABS				ABS	ABS				6	71.62	**	5.92		6	68.014	-	2.35		6	71.532
CiC3056-02	ET075329		6	72.505	-	1.86		6	50.131	*	3.61		ABS	ABS				ABS	ABS				ABS	ABS				6	68.764	-	1.86		6	72.505
CiC5874-05	ET083265		6	72.774	**	6.35		ABS	ABS				ABS	ABS				ABS	ABS				6	73.564	**	5.5		6	68.975	-	1.42		6	72.774
CID5874	ET083265		6	73.327	-	0.68		ABS	ABS				6	47.718	-	0.01		6	57.707	**	4.17		6	74.152	-	0.72		6	66.362	-	0.12		6	73.327
CiC2011-05	ET099076		6	73.942	***	6.96		ABS	ABS				ABS	ABS				ABS	ABS				6	73.963	**	4.76		6	70.188	-	2.35		6	73.942
CiC2011-02	ET099076		6	73.959	**	6.44		6	52.298	-	2.4		ABS	ABS				ABS	ABS				6	73.804	**	4.51		6	70.207	-	2.11		6	73.959
CX3107	CX043979		6	75.152	-	1.61		ABS	ABS				ABS	ABS				ABS	ABS				6	75.412	-	1.61		ABS	ABS				6	75.152
CiC6320-02	ET085798		6	76.85	***	6.96		6	55.845	-	2.14		ABS	ABS				ABS	ABS				6	76.173	***	7.12		6	74.299	-	1.04		6	76.85
CiC4687-04	ET109671		6	76.861	**	4.63		6	56.212	-	1.91		ABS	ABS				ABS	ABS				6	76.061	***	6.83		6	74.335	-	0.12		6	76.861
CiC6320-04	ET085798		6	77.059	***	7.5		6	56.713	*	3.27		ABS	ABS				ABS	ABS				6	76.629	**	5.72		6	73.998	-	2.14		6	77.059
CiC0474-01	ET091574		6	77.991	****	8.94		6	55.1	-	2.14		ABS	ABS				ABS	ABS				6	77.605	****	8.95		6	74.935	-	1.42		6	77.991
CiC6288-04	ET085629		6	81.22	****	7.94		ABS	ABS				ABS	ABS				ABS	ABS				6	81.633	***	6.74		6	77.294	-	1.86		6	81.22
CiC6288-02	ET085629		6	81.225	****	8.68		6	58.863	-	0.76		ABS	ABS				ABS	ABS				6	81.599	***	7.21		6	77.308	-	2.11		6	81.225
CiC0475-07	ET091592		6	82.666	**	6.4		ABS	ABS				ABS	ABS				ABS	ABS				6	82.928	***	6.74		6	78.818	-	0.88		6	82.666
CiC0770-01	ET094041		6	82.981	**	6.17		ABS	ABS				ABS	ABS				ABS	ABS				6	83.727	**	6.08		6	78.802	-	1.04		6	82.981
CiC0521-01	ET092079		6	83.375	***	6.96		6	61.066	-	0.19		ABS	ABS				ABS	ABS				6	83.727	****	8.01		6	79.566	-	0.72		6	83.375
CiC2931-05	ET103961		6	83.511	-	0.72		6	60.644	-	0.37		ABS	ABS				ABS	ABS				ABS	ABS				6	79.566	-	0.72		6	83.511
CiC2931-01	ET103961		6	83.986	-	0.46		6	60.011	-	0.36		ABS	ABS				ABS	ABS				ABS	ABS				6	79.888	-	0.46		6	83.986
CiBE6256	ET085615		6	84.595	**	6.11		ABS	ABS				6	61.573	-	0.07		6	71.699	-	2.7		6	85.156	**	6.03		6	80.693	-	1.02		6	84.595
CF-CA19	GS597778		6	85.678	*	3.09		ABS	ABS				6	61.167	-	0.13		ABS	ABS				6	86.209	*	3.09		ABS	ABS				6	85.678
CX0020	CK938304		6	86.392	-	1.24		ABS	ABS				ABS	ABS				ABS	ABS				6	86.948	-	1.24		ABS	ABS				6	86.392
CiC0948-01	ET095781		6	88.04	**	4.21		6	63.66	-	1.48		ABS	ABS				ABS	ABS				6	87.842	**	6.28		6	84.814	-	0.12		6	88.04
CiC0948-05	ET095781		6	88.158	**	4.5		6	64.468	-	1.31		ABS	ABS				ABS	ABS				6	87.901	***	6.74		6	85.041	-	0.12		6	88.158
CiC3334-01	ET076817		6	88.278	*	2.74		ABS	ABS				ABS	ABS				ABS	ABS				6	88.281	**	3.89		6	84.814	-	0.12		6	88.278
mCrCIR01C06	FR692356		6	88.923	**	4.44		ABS	ABS				ABS	ABS	-	0.13		6	76.311	*	3.78		6	88.782	****	8.68		6	85.509	-	0.01		6	88.923
CiC3334-03	ET076817		6	89.825	-	1.23		ABS	ABS				ABS	ABS				ABS	ABS				ABS	ABS				6	85.87	-	1.23		6	89.825
AocM503	DY293375		6	89.877	**	4.47		6	64.135	-	0.36		ABS	ABS				ABS	ABS				6	90.155	***	6.74		6	86.382	-	0.12		6	89.877
CiC4689-02	ET109681		6	91.391	**	4.21		ABS	ABS				ABS	ABS				ABS	ABS				6	92.241	***	7.12		6	86.919	-	0.03		6	91.391
CiC4370-02	ET107615		6	91.407	**	4.47		6	65.128	-	1.67		ABS	ABS				ABS	ABS				6	92.241	***	7.12		6	86.946	-	0.07		6	91.407
CiC4689-04	ET109681		6	91.408	**	4.47		6	64.759	-	1.29		ABS	ABS				ABS	ABS				6	92.241	***	7.12		6	86.952	-	0.07		6	91.408
CiC3394-01	ET077225		6	91.466	**	4.3		6	65.568	*	3.67		ABS	ABS				ABS	ABS				6	92.076	***	7.41		6	86.919	-	0.03		6	91.466
MEST123	DY276100		6	91.98	**	4.55		ABS	ABS				ABS	ABS	-	0.03		6	78.431	**	5.28		6	92.72	****	8.45		6	87.54	-	0		6	91.98
JK-TAA1	none		6	93.489	-	1.81		ABS	ABS				6	64.834	-	0.01		6	79.834	*	2.84		6	94.989	-	2.17		6	88.197	-	0.2		6	93.489
CiBE5866	ET083232		6	99.801	**	5.73		ABS	ABS				ABS	ABS				ABS	ABS				6	100.458	**	5.73		ABS	ABS				6	99.801
CF-TG02	HR308666		7	0	****	7.94		ABS	ABS				7	0	-	0.67		7	29.498	-	1.11		7	0	****	7.94		ABS	ABS				7	0
MEST107	DY274062		7	8.899	-	0.67		ABS	ABS				ABS	ABS				ABS	ABS				7	10.214	*	3.23		7	0	-	0.39		7	8.899
mCrCIR02D03	FR692360		7	9.939	-	1.05		ABS	ABS				7	4.233	-	0.13		ABS	ABS				7	12.284	**	4.52		7	0	-	0.39		7	9.939
CF-CA05	GS597774		7	12.535	-	0.04		ABS	ABS				7	7.803	-	0.03		7	36.544	-	0.07		7	13.753	-	1.2		7	3.776	-	0.65		7	12.535
CiC1444-03	ET073216		7	13.6	-	0.28		7	1.371	-	0.27		ABS	ABS				ABS	ABS				7	14.56	-	2.36		7	4.949	-	0.72		7	13.6
mCrCIR07E05	AM489749		7	14.365	-	0.1		ABS	ABS				7	7.901	-	0.01		ABS	ABS				7	13.408	-	1.56		7	7.22	-	0.64		7	14.365
MEST473	DY295492		7	15.77	-	0.84		ABS	ABS				ABS	ABS				ABS	ABS				7	15.489	*	3.6		7	8.315	-	0.52		7	15.77
MEST202	DY284147		7	20.601	-	2.29		ABS	ABS				ABS	ABS				ABS	ABS				7	20.157	***	7.81		7	13.34	-	0.65		7	20.601
CiC1436-01	ET073103		7	21.178	-	1.11		7	7.061	-	0.9		ABS	ABS				ABS	ABS				7	21.352	**	5.84		7	13.142	-	1.04		7	21.178
CiC5938-02	ET083881		7	21.203	-	0.59		7	4.883	-	0.48		ABS	ABS				ABS	ABS				7	21.342	**	4.83		7	13.204	-	1.44		7	21.203
CiC5938-01	ET083881		7	21.484	**	5.84		7	6.669	-	1.69		ABS	ABS				ABS	ABS				7	21.352	**	5.84		ABS	ABS				7	21.484
CiC5037-01	ET111246		7	21.907	-	1.66		7	8.485	-	2.17		ABS	ABS				ABS	ABS				7	22.052	***	6.65		7	13.901	-	0.72		7	21.907
CiC4310-05	ET107219		7	22.614	-	2.16		7	8.711	**	5.4		ABS	ABS				ABS	ABS				7	22.703	****	8.53		7	14.653	-	0.88		7	22.614
CF-CAA02	CX050395.1		7	22.801	***	6.84		ABS	ABS				ABS	ABS				ABS	ABS				7	22.881	***	6.84		ABS	ABS				7	22.801
CiC4310-01	ET107219		7	23.049	-	0.04		7	9.553	*	3.03		ABS	ABS				ABS	ABS				7	23.538	**	3.85		7	14.961	-	1.53		7	23.049
CiC3674-02	ET079224		7	23.561	-	1.02		7	11.437	-	2.67		ABS	ABS				ABS	ABS				7	22.407	**	6.36		7	16.913	-	1.48		7	23.561
CiC3674-01	ET079224		7	23.71	-	2.68		7	10.733	-	2.67		ABS	ABS				ABS	ABS				7	22.691	***	7.51		7	17.177	-	0.26		7	23.71
CiC4877-06	ET080581		7	24.354	*	2.76		7	13.518	-	1.67		ABS	ABS				ABS	ABS				7	24.205	****	8.22		7	16.949	-	0.36		7	24.354
CiC1811-02	ET097958		7	24.423	*	3.51		7	13.518	-	1.67		ABS	ABS				ABS	ABS				7	24.123	****	9.38		7	17.177	-	0.26		7	24.423
CiC3431-06	ET077493		7	24.434	*	3.1		7	12.932	-	1.07		ABS	ABS				ABS	ABS				7	24.148	****	8.53		7	17.177	-	0.26		7	24.434
CiC4877-04	ET080581		7	24.678	*	2.89		7	13.518	-	1.67		ABS	ABS				ABS	ABS				7	24.123	****	9.38		7	17.606	-	0.59		7	24.678
CiC3431-03	ET077493		7	25.925	-	1.29		7	16.311	**	5.4		ABS	ABS				ABS	ABS				ABS	ABS				7	16.691	-	1.29		7	25.925
CID4877	ET080581		7	26.5	-	1.47		ABS	ABS				ABS	ABS				ABS	ABS				7	25.177	**	5.53		7	19.802	-	0.27		7	26.5
CiC0832-01	ET099748		7	42.532	**	5.63		7	35.705	*	3.27		ABS	ABS				ABS	ABS				7	44.485	****	10.81		7	32.981	-	0		7	42.532
CiC6306-06	ET085745		7	43.275	*	3.73		7	37.851	*	3.27		ABS	ABS				ABS	ABS				7	43.86	**	4.81		7	34.274	-	0.6		7	43.275
CiC6306-01	ET085745		7	43.724	**	6.49		ABS	ABS				ABS	ABS				ABS	ABS				7	45.325	****	9.31		7	34.365	-	0.26		7	43.724
CiC2401-05	ET101266		7	46.412	***	7.25		7	38.296	-	0.48		ABS	ABS				ABS	ABS				7	49.06	****	10.39		7	35.862	-	0.26		7	46.412
CiC2401-02	ET101266		7	46.63	**	6.35		ABS	ABS				ABS	ABS				ABS	ABS				7	49.433	****	8.95		7	35.862	-	0.26		7	46.63
CID2401	ET101266		7	48.3	******	12.35		ABS	ABS				ABS	ABS				ABS	ABS				7	51.376	*******	17.06		7	37.103	-	0.67		7	48.3
CX0105	CX074287		7	52.122	******	14		ABS	ABS				7	42.45	-	0.63		ABS	ABS				7	54.164	******	14		ABS	ABS				7	52.122
CF-AT20	CX077909.1		7	68.478	**	5.37		ABS	ABS				7	46.009	-	0.28		ABS	ABS				7	70.711	**	5.37		ABS	ABS				7	68.478
CF-TTC05	CN187515.1		7	68.63	**	4.65		ABS	ABS				ABS	ABS				ABS	ABS				7	70.858	**	4.65		ABS	ABS				7	68.63
CiC0215-01	ET088918		7	70.088	-	1.97		ABS	ABS				ABS	ABS				ABS	ABS				7	72.777	-	2.1		7	58.086	-	0.26		7	70.088
mCrCIR03E06	FR692363		7	75.117	-	1.62		ABS	ABS				ABS	ABS				ABS	ABS				7	77.326	-	2.22		7	63.542	-	0.07		7	75.117
CiC5226-02	ET112314		7	80.44	-	0.19		ABS	ABS				ABS	ABS				ABS	ABS				ABS	ABS				7	68.974	-	0.19		7	80.44
CiC1858-02	ET098159		7	81.994	-	2.49		ABS	ABS				ABS	ABS				ABS	ABS				ABS	ABS				7	72.893	-	2.49		7	81.994
CiC5979-08	ET084122		7	82.786	-	0		ABS	ABS				ABS	ABS				ABS	ABS				ABS	ABS				7	71.397	-	0		7	82.786
CiC4359-02	ET107562		7	83.118	-	2.33		ABS	ABS				ABS	ABS				ABS	ABS				7	88.999	*	3.18		7	71.029	-	0.12		7	83.118
mCrCIR03B07	FR677573		7	83.39	-	1.89		ABS	ABS				7	53.955	-	1.77		ABS	ABS				7	89.376	**	4.23		7	71.051	-	0.01		7	83.39
CiC1858-01	ET098159		7	84.728	**	6.17		7	59.623	-	0.07		ABS	ABS				ABS	ABS				7	86.377	***	7.81		7	72.273	-	0.46		7	84.728
CiC5979-03	ET084122		7	85.386	**	4.14		ABS	ABS				ABS	ABS				UnGrp	ABS				7	87.358	**	4.14		ABS	ABS				7	85.386
CiC5471-05	ET113876		7	85.475	-	1.95		ABS	ABS				ABS	ABS				ABS	ABS				7	87.317	-	1.95		ABS	ABS				7	85.475
CiC6417-02	ET086367		7	85.998	**	5.34		7	60.419	-	0		ABS	ABS				ABS	ABS				7	87.73	**	5.64		7	75.046	-	0.74		7	85.998
CiC5471-01	ET113876		7	86.706	-	2.68		ABS	ABS				ABS	ABS				ABS	ABS				7	87.161	*	3.74		7	76.017	-	0.12		7	86.706
CTV2745	AF506028		7	87.351	**	5.25		ABS	ABS				ABS	ABS				ABS	ABS				7	86.643	**	5.25		ABS	ABS				7	87.351
CiC3503-01	ET078137		7	87.999	-	2.68		7	58.302	*	2.99		ABS	ABS				ABS	ABS				7	85.82	*	3.14		7	76.742	-	0.26		7	87.999
CiC3503-02	ET078137		7	88.05	-	2.7		7	58.875	-	2.42		ABS	ABS				ABS	ABS				ABS	ABS				7	76.766	-	2.7		7	88.05
CiC3361-04	ET076974		7	94.282	-	2.15		7	66.766	-	1.25		ABS	ABS				ABS	ABS				7	95.856	-	2.36		7	82.628	-	0.26		7	94.282
CX0114	CN187944		7	94.968	****	9.15		ABS	ABS				ABS	ABS				ABS	ABS				7	96.587	****	9.15		ABS	ABS				7	94.968
Ci07C07	AJ567409		7	98.019	**	4.05		ABS	ABS				ABS	ABS				ABS	ABS				7	99.568	**	4.69		7	86.238	-	0.39		7	98.019
CF-TTC01	GS597792		7	109.212	***	7.5		ABS	ABS				ABS	ABS				ABS	ABS				7	110.865	***	7.5		ABS	ABS				7	109.212
CID0591	ET093022		7	115.594	**	5		ABS	ABS				ABS	ABS				ABS	ABS				7	117.217	**	5		ABS	ABS				7	115.594
CiC4368-01	ET107602		8	0	****	8.38		ABS	ABS				ABS	ABS				ABS	ABS				8	0	****	8.38		ABS	ABS				8	0
MEST1527	DY280606		8	2.736	-	1.4		ABS	ABS				ABS	ABS				ABS	ABS				8	2.833	-	1.4		ABS	ABS				8	2.736
cms04	none		8	3.542	-	0.67		ABS	ABS				8	0	-	0.07		ABS	ABS				8	4.943	-	0.67		ABS	ABS				8	3.542
NB-GT03	none		8	3.74	-	0.9		ABS	ABS				8	6.813	-	0.2		8	0	-	0.27		8	3.501	-	1.44		8	2.703	-	0.03		8	3.74
CiC1014-03	ET096482		8	4.43	*	2.95		ABS	ABS				ABS	ABS				ABS	ABS				8	4.257	**	4.63		8	2.191	-	0.06		8	4.43
CiC0773-01	ET094056		8	4.466	-	2.15		ABS	ABS				ABS	ABS				ABS	ABS				8	4.319	*	3.18		8	2.191	-	0.06		8	4.466
JI-GAA03	CK933693		8	4.51	-	1.16		ABS	ABS				8	13.706	-	0.28		ABS	ABS				8	4.43	-	1.16		ABS	ABS				8	4.51
CiC1014-01	ET096482		8	5.624	-	0.62		ABS	ABS				ABS	ABS				ABS	ABS				ABS	ABS				8	0	-	0.62		8	5.624
mCrCIR01F04a	AM489736		8	5.921	**	5.96		ABS	ABS				8	17.787	-	0.33		ABS	ABS				8	5.959	**	5.96		UnGrp	ABS				8	5.921
CiC0598-01	ET093109		8	12.068	-	1.83		8	2.994	-	1.69		ABS	ABS				ABS	ABS				8	11.74	*	3.5		8	10.547	-	0		8	12.068
CiC0640-05	ET068363		8	12.423	-	2.56		8	2.795	-	1.67		ABS	ABS				ABS	ABS				8	11.754	**	3.95		8	11.137	-	0.06		8	12.423
CiC0640-03	ET068363		8	12.791	-	2.51		ABS	ABS				ABS	ABS				ABS	ABS				8	11.863	*	3.79		8	11.137	-	0.06		8	12.791
MEST086	DY271447		8	15.007	-	0.03		ABS	ABS				ABS	ABS				ABS	ABS				ABS	ABS				8	11.767	-	0.03		8	15.007
CF-CT02	CN185486		8	15.378	-	0.31		ABS	ABS				ABS	ABS				ABS	ABS				8	17.477	-	0.31		ABS	ABS				8	15.378
CX2015	CF835588		8	15.435	-	0.59		ABS	ABS				ABS	ABS		0.73		ABS	ABS				8	17.631	-	0.59		ABS	ABS				8	15.435
CiC5765-01	ET082535		8	21.448	-	0.08		ABS	ABS				ABS	ABS				ABS	ABS				ABS	ABS				8	16.158	-	0.08		8	21.448
mCrCIR07B05	AM489747		8	31.702	-	1.83		ABS	ABS				8	32.124	-	1.77		ABS	ABS				8	43.948	-	1.83		ABS	ABS				8	31.702
MEST112	DY274528		8	36.769	-	2.41		ABS	ABS				8	35.177	**	3.89		ABS	ABS				8	48.895	**	4		8	27.22	-	0.01		8	36.769
CiBE0214	ET088913		8	40.407	-	1.28		ABS	ABS				ABS	ABS				8	25.155	-	0.01		8	52.772	*	2.86		8	31.175	-	0.11		8	40.407
CiC1412-01	ET072834		8	41.231	-	0		8	10.215	-	0.27		ABS	ABS				ABS	ABS				ABS	ABS				8	30.935	-	0		8	41.231
CiC2458-02	ET101556		8	41.271	**	6.2		ABS	ABS				ABS	ABS				ABS	ABS				8	55.997	***	7.21		8	30.037	-	0.63		8	41.271
MEST830	DY280908		8	42.186	*	3.33		ABS	ABS				8	38.263	-	1.33		ABS	ABS				8	55.064	*	3.33		ABS	ABS				8	42.186
CiC6423-02	ET086411		8	42.327	**	4.43		8	11.504	-	1.72		ABS	ABS				ABS	ABS				8	55.708	**	4.43		ABS	ABS				8	42.327
CiC3474-02	ET077830		8	42.502	-	2.7		8	10.495	*	3.61		ABS	ABS				ABS	ABS				8	55.446	*	3.5		8	31.467	-	0.18		8	42.502
CiC5164-02	ET111943		8	42.595	-	2.51		8	11.231	-	2.17		ABS	ABS				ABS	ABS				8	55.443	*	3.18		8	31.467	-	0.18		8	42.595
MEST502	DY266990		8	43.45	**	4.49		ABS	ABS				ABS	ABS				8	27.358	-	0.58		8	54.605	*	3.64		8	32.296	-	1.13		8	43.45
MEST472	DY295956		8	56.738	-	0.53		ABS	ABS				ABS	ABS				8	60.912	-	0.01		8	73.73	-	1		8	42.462	-	0		8	56.738
NB-AC01	none		8	57.798	-	0.01		ABS	ABS				ABS	ABS				8	67.838	-	0.13		ABS	ABS				8	46.083	-	0.01		8	57.798
LCY2-P-243	FJ516403		8	57.855	-	0.59		8	25.24	-	0.48		ABS	ABS				ABS	ABS				8	73.295	-	0.54		8	46.093	-	0.12		8	57.855
CiC4770-11	ET110156		8	58.028	-	0.65		ABS	ABS				ABS	ABS				ABS	ABS				8	73.355	-	2.1		8	46.091	-	0.06		8	58.028
CiC2494-02	ET101797		8	58.055	-	1.12		8	28.137	-	1.27		ABS	ABS				ABS	ABS				8	73.644	-	1.51		8	46.091	-	0.06		8	58.055
LCY2-M-376	FJ516403		8	58.098	-	0.09		8	25.836	-	0.07		ABS	ABS				ABS	ABS				8	73.704	-	1.12		8	46.145	-	0.5		8	58.098
CiC1208-01	ET070547		8	58.182	-	1.94		8	26.498	-	0.12		ABS	ABS				ABS	ABS				8	73.67	-	1.94		ABS	ABS				8	58.182
CiC0368-01	ET106922		8	58.223	*	3.81		8	29.224	-	1.48		ABS	ABS				ABS	ABS				8	73.733	*	3.81		ABS	ABS				8	58.223
CF-GGT05	CV886895.1		8	58.229	-	1.16		ABS	ABS				8	62.167	**	4.84		ABS	ABS				8	73.829	-	1.16		ABS	ABS				8	58.229
CiC4770-01	ET110156		8	58.253	-	0.3		8	24.485	-	0.75		ABS	ABS				ABS	ABS				8	73.943	-	1.11		8	46.22	-	0.01		8	58.253
CiC1208-08	ET070547		8	58.543	-	0.51		8	27.196	-	0.07		ABS	ABS				ABS	ABS				8	73.592	-	1.31		8	44.632	-	0.03		8	58.543
CiC0765-01	ET093991		8	59.383	-	0.01		8	32.073	-	0.12		ABS	ABS				ABS	ABS				8	74.317	-	0.66		8	47.67	-	0.5		8	59.383
CiC0765-03	ET093991		8	59.656	-	0.42		8	32.573	-	0.01		ABS	ABS				ABS	ABS				8	72.882	-	0.43		8	47.618	-	0.06		8	59.656
CX4111	CF838648		8	59.869	-	0.52		ABS	ABS				ABS	ABS		1.77		ABS	ABS				8	72.805	-	0.52		ABS	ABS				8	59.869
CiC0100-04	ET087935		8	60.402	-	0.28		8	34.536	-	0.36		ABS	ABS				ABS	ABS				8	72.474	-	0.42		8	48.291	-	0.01		8	60.402
MEST236	DY288293		8	60.447	-	0.03		ABS	ABS				8	73.778	**	4.96		ABS	ABS				ABS	ABS				8	48.408	-	0.03		8	60.447
CiC1897-03	ET098405		8	60.66	-	0.17		8	33.938	-	0.07		ABS	ABS				ABS	ABS				8	75.395	-	0.24		8	48.291	-	0.01		8	60.66
CiC3289-08	ET076463		8	61.309	-	0.49		ABS	ABS				ABS	ABS				ABS	ABS				ABS	ABS				8	48.865	-	0.49		8	61.309
CX4F63	CK934959		8	63.05	-	1.5		ABS	ABS				ABS	ABS				ABS	ABS				8	77.554	-	1.5		ABS	ABS				8	63.05
CiC4853-01	ET110900		8	65.283	-	0.7		8	39.676	-	0.27		ABS	ABS				ABS	ABS				8	69.616	-	0.03		8	52.936	-	1.04		8	65.283
CiC4853-04	ET110900		8	65.338	-	1.4		8	39.676	-	0.27		ABS	ABS				ABS	ABS				ABS	ABS				8	52.932	-	1.42		8	65.338
CiC3541-14	ET078329		8	66.421	*	2.97		ABS	ABS				ABS	ABS				ABS	ABS				8	68.63	-	1.36		8	44.19	-	1.62		8	66.421
CiBE1168	ET069980		8	72.307	-	1.22		ABS	ABS				8	102.881	-	0.31		8	86.349	-	0.07		8	83.664	-	0		8	59.179	-	2.24		8	72.307
mCrCIR02C09	FR692359		8	95.441	-	0.31		ABS	ABS				8	115.169	-	1.01		8	98.474	-	0.94		8	103.123	-	0.12		8	84.919	-	0.2		8	95.441
mCrCIR02A09	FR677568		8	98.633	-	2.42		ABS	ABS				ABS	ABS				ABS	ABS				8	106.563	-	2.42		ABS	ABS				8	98.633
MEST320	DY297773		8	100.072	-	1.07		ABS	ABS				ABS	ABS				ABS	ABS				8	107.563	-	1		8	89.705	-	0.2		8	100.072
MEST319	DY297773		8	100.074	-	1.07		ABS	ABS				ABS	ABS				ABS	ABS				8	107.57	-	1		8	89.705	-	0.2		8	100.074
CiC1749-05	ET097636		8	102.98	-	1.82		ABS	ABS				ABS	ABS				ABS	ABS				8	111.013	-	1.68		8	91.983	-	0.35		8	102.98
CiC1749-04	ET097636		8	103.05	-	1.84		ABS	ABS				ABS	ABS				ABS	ABS				8	111.147	-	1.51		8	91.981	-	0.46		8	103.05
CiC2424-01	ET101408		8	104.027	-	1.25		ABS	ABS				ABS	ABS				ABS	ABS				8	111.682	-	1.71		8	93.453	-	0.06		8	104.027
CiC2424-02	ET101408		8	104.04	-	1		UnGrp	ABS				ABS	ABS				ABS	ABS				8	111.712	-	1.31		8	93.453	-	0.06		8	104.04
CiC4790-01	ET110402		8	105.624	-	0.77		ABS	ABS				ABS	ABS				ABS	ABS				8	113.553	-	0.95		8	94.773	-	0.06		8	105.624
CiC4790-02	ET110402		8	106.118	-	0.13		ABS	ABS				ABS	ABS				ABS	ABS				8	114.424	-	0.06		8	94.824	-	0.07		8	106.118
CiC3809-01	ET080057		8	108.554	-	0.06		UnGrp	ABS				ABS	ABS				ABS	ABS				ABS	ABS				8	97.744	-	0.06		8	108.554
CX0139	CX674188		8	118.032	-	0.54		ABS	ABS				ABS	ABS				ABS	ABS				8	125.807	-	0.54		ABS	ABS				8	118.032
Ci02B07	AJ567403		9	0	****	8.83		ABS	ABS				ABS	ABS				ABS	ABS				9	0	****	8.83		ABS	ABS				9	0
CiC4155-01	ET106216		9	1.119	*****	11.65		9	0	-	0.6		ABS	ABS				ABS	ABS				9	2.534	****	10.07		9	0	-	2.53		9	1.119
CX6F24	CF418081		9	2.115	**	4.94		ABS	ABS				ABS	ABS				ABS	ABS				9	2.067	**	4.94		ABS	ABS				9	2.115
CiC4876-02	ET080580		9	2.503	*******	19.49		9	0	-	0.6		ABS	ABS				ABS	ABS				9	3.925	*****	11.59		9	2.49	****	8		9	2.503
CiC4876-07	ET080580		9	2.695	*******	18		9	0.572	-	2.67		ABS	ABS				ABS	ABS				9	2.85	****	8.95		9	2.611	****	9.07		9	2.695
CF-CA24	GS597780		9	2.897	****	9.96		ABS	ABS				ABS	ABS				ABS	ABS				9	2.815	****	9.96		ABS	ABS				9	2.897
MEST187	DY282850		9	2.924	*******	16.81		ABS	ABS				ABS	ABS				ABS	ABS				9	2.9	****	9		9	3.23	***	7.81		9	2.924
CiC5725-08	ET082279		9	3.554	*******	17.01		9	0.572	-	2.67		ABS	ABS				ABS	ABS				9	3.499	****	9.94		9	3.981	***	7.12		9	3.554
CiC5725-02	ET082279		9	3.566	*******	17.25		9	0	-	0.6		ABS	ABS				ABS	ABS				9	3.503	****	9.63		9	3.97	***	7.64		9	3.566
mCrCIR08B08	AM489754		9	3.769	******	14.88		ABS	ABS				ABS	ABS				9	3.349	-	0.29		9	4.334	****	9.48		9	3.898	**	5.63		9	3.769
CID5725	ET082279		9	3.959	******	14.63		ABS	ABS				ABS	ABS				9	0	-	0.76		9	3.416	***	7.38		9	4.901	***	7.26		9	3.959
CiC0251-03	ET089449		9	5.383	*******	16.28		9	0.572	-	2.67		ABS	ABS				ABS	ABS				9	4.961	****	8.22		9	6.63	****	8.07		9	5.383
MEST330	DY299376		9	5.97	****	10.12		ABS	ABS				9	0	-	1.58		ABS	ABS				9	5.678	****	10.12		ABS	ABS				9	5.97
CiC0851-12	ET094984		9	6.314	*******	17.56		9	1.873	-	1.46		ABS	ABS				ABS	ABS				9	6.091	****	8.01		9	7.421	****	9.67		9	6.314
CiC0025-02	ET086923		9	6.409	*******	18.7		ABS	ABS				ABS	ABS				ABS	ABS				9	6.183	****	9.63		9	7.039	****	9.07		9	6.409
CX4F97	CK933638		9	8.953	*******	29.69		ABS	ABS				UnGrp	ABS		0.22		ABS	ABS	*******	43.75		9	7.653	**	5.53		9	10.394	*******	29.04		9	8.953
CX0019	BE213495		9	9.741	**	4.25		ABS	ABS				ABS	ABS				ABS	ABS				9	9.459	**	4.25		ABS	ABS				9	9.741
CX3032	CO912600		9	13.091	***	7.38		ABS	ABS				9	19.482	-	0.2		ABS	ABS				9	12.649	***	7.38		ABS	ABS				9	13.091
CiC5087-01	ET111514		9	15.882	*******	22.22		9	8.793	-	0.9		ABS	ABS				ABS	ABS				9	14.172	****	9.94		9	18.823	******	12.45		9	15.882
CiC5087-03	ET111514		9	15.882	*******	22.22		ABS	ABS				ABS	ABS				ABS	ABS				9	14.172	****	9.94		9	18.823	******	12.45		9	15.882
CiC5332-01	ET113042		9	17.201	*******	21.75		9	10.345	-	0.37		ABS	ABS				ABS	ABS				9	15.887	****	8.53		9	19.478	******	13.7		9	17.201
CiC6235-01	ET085358		9	26.629	*******	29.39		ABS	ABS				ABS	ABS				ABS	ABS				9	28.498	*******	18.36		9	25.794	*****	11.27		9	26.629
MEST494	FC882340		9	28.969	*******	19.94		ABS	ABS				ABS	ABS				9	22.397	-	2.53		9	34.097	******	12.81		9	25.571	****	8.26		9	28.969
CiC1528-01	ET074053		9	32.758	*******	24.19		ABS	ABS				ABS	ABS				ABS	ABS				9	37.129	*******	16.67		9	30.066	****	8		9	32.758
MEST089	DY271709		9	33.502	****	9.32		ABS	ABS				ABS	ABS				ABS	ABS				ABS	ABS				9	29.255	****	9.32		9	33.502
CiC6249-01	ET085430		9	40.519	*******	30.14		9	27.749	-	1.67		ABS	ABS				ABS	ABS				9	44.249	*******	22.13		9	38.276	****	9.07		9	40.519
CiC6249-02	ET085430		9	40.622	*******	30.14		9	28.125	-	2.14		ABS	ABS				ABS	ABS				9	44.336	*******	22.75		9	38.451	****	8.63		9	40.622
CiC3579-06	ET078666		9	49.131	****	9.67		9	45.87	*******	22.74		ABS	ABS				ABS	ABS				9	54.806	*****	11.44		9	44.835	-	0.82		9	49.131
CiC5559-02	ET114330		9	49.534	-	0.07		ABS	ABS				ABS	ABS				ABS	ABS				ABS	ABS				9	51.769	-	0.07		9	49.534
mCrCIR07F11	FR677567		9	49.569	****	9.8		ABS	ABS				9	43.253	-	0.12		ABS	ABS				9	62.12	****	9.8		ABS	ABS				9	49.569
JI-AAG03	CV708600		9	50.085	****	9.8		ABS	ABS				9	50.336	-	1.31		ABS	ABS				9	61.656	****	9.8		ABS	ABS				9	50.085
CiC3074-02	ET075402		9	50.202	******	14.82		9	46.277	*******	22.74		ABS	ABS				ABS	ABS				9	62.092	******	12.74		9	44.82	*	3.32		9	50.202
CiC2700-01	ET102491		9	50.286	*******	16.4		9	45.598	*******	20.81		ABS	ABS				ABS	ABS				9	59.12	******	14.83		9	44.688	*	3.32		9	50.286
CiC1315-03	ET090933		9	50.518	******	13.24		ABS	ABS				ABS	ABS				ABS	ABS				9	61.734	******	13.24		ABS	ABS				9	50.518
MEST065	DY268483		9	50.768	*	3.09		ABS	ABS				ABS	ABS				9	71.576	*******	16.28		ABS	ABS				9	45.247	*	3.09		9	50.768
CiBE6092	ET084662		9	51.096	**	4.77		ABS	ABS				9	73.026	-	0.45		9	67.131	*******	17.39		9	65.745	**	4.24		9	48.343	-	1		9	51.096
CiC5003-01	ET111094		9	51.864	*****	11.76		ABS	ABS				ABS	ABS				ABS	ABS				9	61.713	******	12.74		9	48.772	-	1.46		9	51.864
MEST308	DY296351		9	52.006	****	9.74		ABS	ABS				9	56.616	-	0.97		9	44.008	****	9.65		9	61.34	*****	11.11		9	47.68	-	0.98		9	52.006
CiC0096-05	ET087850		9	52.146	*****	12.01		ABS	ABS				ABS	ABS				ABS	ABS				9	61.314	******	13.08		9	47.842	-	1.48		9	52.146
CiC3005-01	ET104424		9	52.161	*****	11.32		9	52.933	*******	21.76		ABS	ABS				ABS	ABS				9	61.287	******	12.74		9	47.737	-	1.25		9	52.161
CiC4465-08	ET108294		9	52.165	*****	10.89		9	48.882	*******	17.79		ABS	ABS				ABS	ABS				9	61.278	*****	12.08		9	48.999	-	1.25		9	52.165
CiC1422-01	ET072964		9	52.165	*****	10.89		9	51.097	*******	17.19		ABS	ABS				ABS	ABS				9	61.278	*****	12.08		9	47.737	-	1.25		9	52.165
CiBE3966	ET105040		9	52.273	******	12.45		ABS	ABS				ABS	ABS				ABS	ABS				9	61.017	******	14.7		9	47.651	-	1.37		9	52.273
CiC1525-01	ET085555		9	52.366	**	6.29		9	51.99	*******	17.79		ABS	ABS				ABS	ABS				9	61.853	*	3.75		9	47.792	*	2.8		9	52.366
CiC5118-03	ET109668		9	52.487	*****	11.68		9	52.923	*******	21.76		ABS	ABS				ABS	ABS				9	60.858	******	13.24		9	47.827	-	1.25		9	52.487
CiC5118-01	ET109668		9	52.516	*****	11.68		9	52.31	*******	18.05		ABS	ABS				ABS	ABS				9	60.858	******	13.24		9	47.827	-	1.25		9	52.516
CiC4244-02	ET106847		9	52.516	*****	11.68		9	52.924	*******	20.81		ABS	ABS				ABS	ABS				9	60.858	******	13.24		9	47.827	-	1.25		9	52.516
CiC4446-01	ET108151		9	52.516	*****	11.68		9	53.74	*******	18.94		ABS	ABS				ABS	ABS				9	60.858	******	13.24		9	47.737	-	1.25		9	52.516
JI-TCT01	CV704385		9	52.797	****	10.45		ABS	ABS				ABS	ABS				ABS	ABS				9	59.869	****	10.45		ABS	ABS				9	52.797
CX4F59	CF420777		9	52.941	****	8.04		ABS	ABS				ABS	ABS				ABS	ABS				9	59.702	****	8.04		ABS	ABS				9	52.941
CiC4570-01	ET108976		9	53.089	****	10.12		9	53.416	*******	22.41		ABS	ABS				ABS	ABS				9	60.338	*****	12.08		9	48.457	-	0.9		9	53.089
CiC4714-01	ET109848		9	53.179	**	4.7		9	55.592	*******	21.76		ABS	ABS				ABS	ABS				9	59.919	****	9.19		9	49.696	-	0.01		9	53.179
CX3040	CN190783		9	53.297	*****	11.9		ABS	ABS				ABS	ABS				ABS	ABS				9	59.518	*****	11.9		ABS	ABS				9	53.297
LCYB-M-201	AY166796		9	53.528	****	9.45		9	55.824	******	13.07		ABS	ABS				ABS	ABS				9	59.842	*****	10.99		9	48.456	-	0.91		9	53.528
CiC2518-02	ET101955		9	53.53	****	9.06		9	55.693	*******	20.81		ABS	ABS				ABS	ABS				9	59.841	****	10.53		9	48.457	-	0.9		9	53.53
CiC2518-04	ET101955		9	53.53	****	9.06		ABS	ABS				ABS	ABS				ABS	ABS				9	59.84	****	10.53		9	48.457	-	0.9		9	53.53
CiC1873-02	ET098245		9	53.532	****	9.39		9	54.351	*******	24.43		ABS	ABS				ABS	ABS				9	59.842	*****	10.99		9	48.457	-	0.9		9	53.532
LCYB-M-480	AY166796		9	53.532	****	9.39		9	55.602	*******	21.12		ABS	ABS				ABS	ABS				9	59.842	*****	10.99		9	48.457	-	0.9		9	53.532
CiC3401-01	ET077271		9	53.532	****	9.39		9	55.713	*******	21.12		ABS	ABS				ABS	ABS				9	59.842	*****	10.99		9	48.457	-	0.9		9	53.532
CiC3780-06	ET079894		9	53.532	****	9.39		9	55.726	*******	21.76		ABS	ABS				ABS	ABS				9	59.842	*****	10.99		9	48.457	-	0.9		9	53.532
MEST484	DY296521		9	53.629	****	8.73		ABS	ABS				ABS	ABS				ABS	ABS				9	59.776	******	13.63		9	49.257	-	0.13		9	53.629
CiC1873-03	ET098245		9	53.65	******	13.79		9	54.849	*******	15.46		ABS	ABS				ABS	ABS				9	59.676	*****	11.61		9	48.537	*	2.78		9	53.65
CiC1986-04	ET098909		9	53.678	****	10.61		9	55.693	*******	20.81		ABS	ABS				ABS	ABS				9	59.66	******	12.91		9	48.457	-	0.9		9	53.678
CiC5833-02	ET083072		9	53.735	**	4.64		9	55.824	******	13.07		ABS	ABS				ABS	ABS				9	60.016	-	1.85		9	48.895	*	2.8		9	53.735
CiC0019-01	ET086888		9	53.831	****	10.54		9	57.644	*******	24.43		ABS	ABS				ABS	ABS				9	59.394	*****	12.08		9	48.457	-	1.07		9	53.831
CiC0019-05	ET086888		9	53.876	****	10.2		9	55.744	*******	21.12		ABS	ABS				ABS	ABS				9	59.394	*****	12.08		9	48.456	-	0.91		9	53.876
CiC6441-17	ET086498		9	53.924	****	9.86		9	56.386	*******	21.76		ABS	ABS				ABS	ABS				9	59.371	*****	11.76		9	48.457	-	0.9		9	53.924
CiC4620-07	ET109292		9	54.172	****	9.13		ABS	ABS				ABS	ABS				ABS	ABS				9	58.906	****	10.67		9	48.457	-	0.9		9	54.172
CiC3096-02	ET075468		9	54.175	****	9.39		9	56.459	*******	24.07		ABS	ABS				ABS	ABS				9	58.817	*****	10.99		9	48.457	-	0.9		9	54.175
CiBE5156a	ET087509		9	54.267	-	1.35		ABS	ABS				ABS	ABS				ABS	ABS				ABS	ABS				9	48.419	-	1.35		9	54.267
CiBE0890	ET095261		9	54.273	-	2.66		ABS	ABS				ABS	ABS				ABS	ABS				ABS	ABS				9	48.416	-	2.66		9	54.273
CiC1763-01	ET097732		9	54.273	-	2.13		ABS	ABS				ABS	ABS				ABS	ABS				ABS	ABS				9	48.444	-	2.13		9	54.273
CiC1763-03	ET097732		9	54.277	*****	10.84		ABS	ABS				ABS	ABS				ABS	ABS				9	58.669	*****	12.08		9	48.468	-	1.27		9	54.277
CiC3946-03	ET104932		9	54.347	**	4.35		ABS	ABS				ABS	ABS				ABS	ABS				9	58.866	**	3.92		9	48.457	-	0.92		9	54.347
CiC1884-03	ET098321		9	54.753	-	2.49		ABS	ABS				ABS	ABS				ABS	ABS				9	57.865	-	1.11		9	48.524	-	1.4		9	54.753
CiC0604-01	ET093177		9	54.871	****	8		9	55.693	*******	20.81		ABS	ABS				ABS	ABS				9	57.949	****	8.95		9	48.457	-	0.9		9	54.871
CiC0416-01	ET091151		9	54.871	****	8		9	55.866	*******	19.27		ABS	ABS				ABS	ABS				9	57.898	****	8.95		9	48.457	-	0.9		9	54.871
CiC1862-01	ET098191		9	54.871	****	8		9	56.24	*******	19.27		ABS	ABS				ABS	ABS				9	57.898	****	8.95		9	48.457	-	0.9		9	54.871
CiC2699-01	ET102479		9	54.871	****	9.93		9	56.78	*******	19.27		ABS	ABS				ABS	ABS				9	57.898	****	8.95		9	48.449	-	1.97		9	54.871
CiC5781-07	ET082620		9	54.871	****	8		9	57.072	*******	25.79		ABS	ABS				ABS	ABS				9	57.898	****	8.95		9	48.457	-	0.9		9	54.871
CiC0571-01	ET092811		9	54.873	***	7.4		9	55.64	*******	20.18		ABS	ABS				ABS	ABS				9	57.867	****	8.11		9	48.457	-	0.9		9	54.873
CiC4120-01	ET105443		9	54.881	***	7.81		ABS	ABS				ABS	ABS				ABS	ABS				9	57.814	****	8.76		9	48.457	-	0.9		9	54.881
CiC5781-04	ET082620		9	54.888	***	6.82		9	55.824	******	13.07		ABS	ABS				ABS	ABS				9	57.883	****	8.11		9	48.475	-	0.61		9	54.888
CiC1260-01	ET070978		9	55.066	****	9.06		ABS	ABS				ABS	ABS				ABS	ABS				9	57.307	****	9.94		9	48.456	-	1.07		9	55.066
Ci08C05	AJ567415		9	55.136	**	5.97		ABS	ABS				ABS	ABS				ABS	ABS				9	57.081	***	7.51		9	48.434	-	0.4		9	55.136
CiC5414-03	ET113538		9	55.226	***	7.35		9	58.326	*******	16.61		ABS	ABS				ABS	ABS				9	57.554	****	8.01		9	48.457	-	0.9		9	55.226
CiC5414-02	ET113538		9	55.226	***	7.35		9	58.428	*******	16.36		ABS	ABS				ABS	ABS				9	57.554	****	8.01		9	48.457	-	0.9		9	55.226
CiC4175-06	ET106338		9	55.926	-	0.86		9	56.116	*******	22.41		ABS	ABS				ABS	ABS				9	61.118	-	1.7		9	50.941	-	0.03		9	55.926
CiC5860-01	ET083174		9	56.543	**	5.01		9	59.393	******	15		ABS	ABS				ABS	ABS				9	64.838	**	4.76		9	48.457	-	0.9		9	56.543
CiC3653-02	ET079073		9	56.549	**	5.3		9	59.393	******	15		ABS	ABS				ABS	ABS				9	64.856	**	5.16		9	48.457	-	0.9		9	56.549
CiC3653-01	ET079073		9	56.607	**	5.01		9	60.357	*******	17.79		ABS	ABS				ABS	ABS				9	64.838	**	4.76		9	48.457	-	0.9		9	56.607
CiC0908-03	ET095429		9	57.31	***	6.82		9	61.639	*******	17.19		ABS	ABS				ABS	ABS				9	66.065	**	5.57		9	47.419	-	1.69		9	57.31
CiC3258-02	ET080108		9	57.604	**	4.5		ABS	ABS				ABS	ABS				ABS	ABS				9	65.348	**	4.08		9	49.925	-	0.9		9	57.604
CiC5567-01	ET114396		9	58.178	-	0.03		ABS	ABS	****	9.6		ABS	ABS				ABS	ABS				ABS	ABS				9	45.873	-	0.03		9	58.178
CiC0046-03	ET087154		9	63.72	-	0.89		9	68.98	**	6.42		ABS	ABS				ABS	ABS				9	75.142	-	0.53		9	53.016	-	0.36		9	63.72
CiC0046-02	ET087154		9	63.72	-	0.89		9	69.405	**	5.85		ABS	ABS				ABS	ABS				9	75.142	-	0.53		9	53.016	-	0.36		9	63.72
CiC0518-01	ET091872		9	67.954	-	0.42		ABS	ABS				ABS	ABS				ABS	ABS				9	78.846	-	0.42		9	57.721	-	0.07		9	67.954
CiC2768-01	ET102921		9	73.331	-	2.17		ABS	ABS				ABS	ABS				ABS	ABS				9	86.209	-	1.62		9	61.533	-	0.64		9	73.331
CiC2938-02	ET104017		9	73.959	-	2.32		ABS	ABS				ABS	ABS				ABS	ABS				9	86.483	-	0		9	61.006	**	5.65		9	73.959
CiC5692-01	ET082074		9	75.119	-	0.03		9	76.745	-	2.14		ABS	ABS				ABS	ABS				9	86.838	-	0.11		9	63.801	-	0.01		9	75.119
CiC0466-02	ET091510		9	79.44	-	0.39		9	83.637	-	0.77		ABS	ABS				ABS	ABS				ABS	ABS				9	71.243	-	0.39		9	79.44
CiC0466-01	ET091510		9	80.774	-	0.12		9	82.178	-	0.19		ABS	ABS				ABS	ABS				9	90.906	-	0.01		9	71.062	-	0.36		9	80.774
CiC5089-06	ET111533		9	80.774	-	0.12		9	82.781	-	0.27		ABS	ABS				ABS	ABS				9	90.906	-	0.01		9	71.062	-	0.36		9	80.774
CiC4473-01	ET084241		9	80.945	-	0.17		9	83.014	-	0.19		ABS	ABS				ABS	ABS				9	90.589	-	0.03		9	71.849	-	0.6		9	80.945
CiC5089-02	ET111533		9	81.721	-	0.51		9	83.014	-	0.19		ABS	ABS				ABS	ABS				9	92.526	-	0.11		9	71.107	-	0.48		9	81.721
CiC0465-04	ET091509		9	86.884	**	5.74		9	84.913	-	1.27		ABS	ABS				ABS	ABS				ABS	ABS				9	78.769	**	5.74		9	86.884
CiC4473-02	ET084241		9	87.535	**	5.4		9	84.071	-	0.9		ABS	ABS				ABS	ABS				ABS	ABS				9	79.326	**	5.4		9	87.535
CiC3153-01	ET075645		ABS	ABS	ABS	ABS		1	28.252	*	3.27		ABS	ABS				ABS	ABS				ABS	ABS				ABS	ABS				1	53.5802
CiC0806-14	ET094469		ABS	ABS	ABS	ABS		1	29.939	-	2.05		ABS	ABS				ABS	ABS				ABS	ABS				ABS	ABS				1	55.9748
CiC5816-01	ET082871		ABS	ABS	ABS	ABS		1	35.85	**	4.9		ABS	ABS				ABS	ABS				ABS	ABS				ABS	ABS				1	63.554
CiC3087-02	ET075446		ABS	ABS	ABS	ABS		1	41.186	****	10.14		ABS	ABS				ABS	ABS				ABS	ABS				ABS	ABS				1	69.3866
CiC6337-01	ET085889		ABS	ABS	ABS	ABS		1	42.752	**	5.4		ABS	ABS				ABS	ABS				ABS	ABS				ABS	ABS				1	70.9708
CiC0898-01	ET095319		ABS	ABS	ABS	ABS		1	56.037	**	3.98		ABS	ABS				ABS	ABS				ABS	ABS				ABS	ABS				1	85.7591
CiC5757-01	ET082487		ABS	ABS	ABS	ABS		1	56.09	**	3.92		ABS	ABS				ABS	ABS				ABS	ABS				ABS	ABS				1	85.837
CiC4971-01	ET081129		ABS	ABS	ABS	ABS		1	58.454	-	2.4		ABS	ABS				ABS	ABS				ABS	ABS				ABS	ABS				1	89.6153
CiC2151-02	ET099903		ABS	ABS	ABS	ABS		1	60.958	-	1.25		ABS	ABS				ABS	ABS				ABS	ABS				ABS	ABS				1	94.3893
CiC0234-04	ET089194		ABS	ABS	ABS	ABS		2	0	-	0.27		ABS	ABS				ABS	ABS				ABS	ABS				ABS	ABS				2	19.0628
CiC0762-07	ET093940		ABS	ABS	ABS	ABS		2	10.335	-	0.01		ABS	ABS				ABS	ABS				ABS	ABS				ABS	ABS				2	37.2182
CiC1752-05	ET097694		ABS	ABS	ABS	ABS		2	13.788	-	0.27		ABS	ABS				ABS	ABS				ABS	ABS				ABS	ABS				2	43.2841
CiC2709-01	ET102573		ABS	ABS	ABS	ABS		2	20.295	-	0.19		ABS	ABS				ABS	ABS				ABS	ABS				ABS	ABS				2	51.1144
CiC1740-01	ET097579		ABS	ABS	ABS	ABS		2	21.182	-	0.9		ABS	ABS				ABS	ABS				ABS	ABS				ABS	ABS				2	53.4898
CiC0898-06	ET095319		ABS	ABS	ABS	ABS		2	23.322	-	0		ABS	ABS				ABS	ABS				ABS	ABS				ABS	ABS				2	60.161
CiC5920-04	ET083726		ABS	ABS	ABS	ABS		2	23.827	-	0		ABS	ABS				ABS	ABS				ABS	ABS				ABS	ABS				2	61.8834
CiC1020-13	ET096515		ABS	ABS	ABS	ABS		2	24.458	-	0.27		ABS	ABS				ABS	ABS				ABS	ABS				ABS	ABS				2	64.0935
CiC0301-01	ET089926		ABS	ABS	ABS	ABS		2	26.518	-	0.63		ABS	ABS				ABS	ABS				ABS	ABS				ABS	ABS				2	71.6086
CiC5406-02	ET113491		ABS	ABS	ABS	ABS		2	26.701	-	2.17		ABS	ABS				ABS	ABS				ABS	ABS				ABS	ABS				2	72.289
MDH-P-84	DQ901430		ABS	ABS	ABS	ABS		3	26.197	-	1.67		ABS	ABS				ABS	ABS				ABS	ABS				ABS	ABS				3	64.0234
CiC2797-03	ET103153		ABS	ABS	ABS	ABS		3	35.321	-	1.67		ABS	ABS				ABS	ABS				ABS	ABS				ABS	ABS				3	81.0263
CiC3863-02	ET080385		ABS	ABS	ABS	ABS		3	35.425	-	2.05		ABS	ABS				ABS	ABS				ABS	ABS				ABS	ABS				3	81.1802
CiC0720-01	ET068898		ABS	ABS	ABS	ABS		3	37.813	-	2.4		ABS	ABS				ABS	ABS				ABS	ABS				ABS	ABS				3	84.5182
CiC0934-02	ET095676		ABS	ABS	ABS	ABS		3	39.471	*	3.27		ABS	ABS				ABS	ABS				ABS	ABS				ABS	ABS				3	86.6413
CiC6367-05	ET086120		ABS	ABS	ABS	ABS		3	39.867	-	0.27		ABS	ABS				ABS	ABS				ABS	ABS				ABS	ABS				3	87.1285
CiC2525-08	ET074574		ABS	ABS	ABS	ABS		3	40.424	-	1.91		ABS	ABS				ABS	ABS				ABS	ABS				ABS	ABS				3	87.8024
CiC0818-01	ET094575		ABS	ABS	ABS	ABS		3	40.756	-	0.9		ABS	ABS				ABS	ABS				ABS	ABS				ABS	ABS				3	88.1981
CiC0528-07	ET092155		ABS	ABS	ABS	ABS		3	43.201	-	2.4		ABS	ABS				ABS	ABS				ABS	ABS				ABS	ABS				3	91.0005
CiC1306-05	ET071538		ABS	ABS	ABS	ABS		3	43.821	-	1.67		ABS	ABS				ABS	ABS				ABS	ABS				ABS	ABS				3	91.687
CiC1306-03	ET071538		ABS	ABS	ABS	ABS		3	43.936	-	2.42		ABS	ABS				ABS	ABS				ABS	ABS				ABS	ABS				3	91.8135
CiC1828-05	ET098007		ABS	ABS	ABS	ABS		3	45.591	-	2.05		ABS	ABS				ABS	ABS				ABS	ABS				ABS	ABS				3	93.6159
CiC4704-05	ET109791		ABS	ABS	ABS	ABS		3	46.075	*	3.27		ABS	ABS				ABS	ABS				ABS	ABS				ABS	ABS				3	94.1389
CiC1341-01	ET071975		ABS	ABS	ABS	ABS		3	46.764	-	2.14		ABS	ABS				ABS	ABS				ABS	ABS				ABS	ABS				3	94.8825
CiC0804-06	ET094465		ABS	ABS	ABS	ABS		3	47.074	-	1.67		ABS	ABS				ABS	ABS				ABS	ABS				ABS	ABS				3	95.2172
CiC1451-01	ET073266		ABS	ABS	ABS	ABS		3	48.435	-	1.07		ABS	ABS				ABS	ABS				ABS	ABS				ABS	ABS				3	96.6937
CiC0989-02	ET096285		ABS	ABS	ABS	ABS		3	48.98	-	1.67		ABS	ABS				ABS	ABS				ABS	ABS				ABS	ABS				3	97.2903
CiC2945-10	ET076174		ABS	ABS	ABS	ABS		3	50.384	*	3.27		ABS	ABS				ABS	ABS				ABS	ABS				ABS	ABS				3	98.8502
CiC3388-01	ET077204		ABS	ABS	ABS	ABS		3	50.633	-	2.67		ABS	ABS				ABS	ABS				ABS	ABS				ABS	ABS				3	99.1311
CiC2625-10	ET102099		ABS	ABS	ABS	ABS		3	53.259	*	3.27		ABS	ABS				ABS	ABS				ABS	ABS				ABS	ABS				3	102.199
CiC0843-17	ET094919		ABS	ABS	ABS	ABS		3	55.242	-	1.67		ABS	ABS				ABS	ABS				ABS	ABS				ABS	ABS				3	104.677
CiC5266-01	ET112609		ABS	ABS	ABS	ABS		3	85.295	-	1.07		ABS	ABS				ABS	ABS				ABS	ABS				ABS	ABS				3	157.988
CiC0360-01	ET090645		ABS	ABS	ABS	ABS		4	0	******	15		ABS	ABS				ABS	ABS				ABS	ABS				UnGrp	ABS				4	3.84239
CiC6177-01	ET085065		ABS	ABS	ABS	ABS		4	4.31	-	0.07		ABS	ABS				ABS	ABS				ABS	ABS				ABS	ABS				4	5.18133
CiC1521-01	ET074016		ABS	ABS	ABS	ABS		4	11.204	-	0.27		ABS	ABS				ABS	ABS				ABS	ABS				ABS	ABS				4	7.32301
CiC3879-02	ET080517		ABS	ABS	ABS	ABS		4	15.666	-	0.07		ABS	ABS				ABS	ABS				ABS	ABS				ABS	ABS				4	8.70917
CiC5685-01	ET082030		ABS	ABS	ABS	ABS		4	23.285	-	2.17		ABS	ABS				ABS	ABS				ABS	ABS				ABS	ABS				4	16.5295
CiC3468-02	ET077753		ABS	ABS	ABS	ABS		4	23.509	-	2.14		ABS	ABS				ABS	ABS				ABS	ABS				ABS	ABS				4	16.8347
CiC2579-02	ET075024		ABS	ABS	ABS	ABS		4	23.68	-	0.27		ABS	ABS				ABS	ABS				ABS	ABS				ABS	ABS				4	17.0693
CiC5685-03	ET082030		ABS	ABS	ABS	ABS		4	23.68	-	0.27		ABS	ABS				ABS	ABS				ABS	ABS				ABS	ABS				4	17.0693
CiC3349-01	ET076913		ABS	ABS	ABS	ABS		4	23.976	-	0.07		ABS	ABS				ABS	ABS				ABS	ABS				ABS	ABS				4	17.4783
CiC4794-01	ET088121		ABS	ABS	ABS	ABS		4	24.155	-	1.67		ABS	ABS				ABS	ABS				ABS	ABS				ABS	ABS				4	17.7275
CiC3738-13	ET079641		ABS	ABS	ABS	ABS		4	25.721	-	0.07		ABS	ABS				ABS	ABS				ABS	ABS				ABS	ABS				4	19.9595
CiC2470-01	ET101627		ABS	ABS	ABS	ABS		4	29.281	-	1.25		ABS	ABS				ABS	ABS				ABS	ABS				ABS	ABS				4	25.2786
CiC1812-11	ET097961		ABS	ABS	ABS	ABS		4	29.548	-	0.07		ABS	ABS				ABS	ABS				ABS	ABS				ABS	ABS				4	25.6858
CiC1216-02	ET070609		ABS	ABS	ABS	ABS		4	35.398	-	0		ABS	ABS				ABS	ABS				ABS	ABS				ABS	ABS				4	34.6051
CiC1368-08	ET072486		ABS	ABS	ABS	ABS		4	36.799	-	0.07		ABS	ABS				ABS	ABS				ABS	ABS				ABS	ABS				4	36.687
CiC3492-12	ET078010		ABS	ABS	ABS	ABS		5	2.439	-	1.48		ABS	ABS				ABS	ABS				ABS	ABS				ABS	ABS				5	6.01052
CiC0181-01	ET088605		ABS	ABS	ABS	ABS		5	4.834	-	0.02		ABS	ABS				ABS	ABS				ABS	ABS				ABS	ABS				5	9.60292
CiC4094-04	ET105773		ABS	ABS	ABS	ABS		5	5.019	-	0.27		ABS	ABS				ABS	ABS				ABS	ABS				ABS	ABS				5	9.84554
CiC2672-02	ET102324		ABS	ABS	ABS	ABS		5	5.351	*	3.08		ABS	ABS				ABS	ABS				ABS	ABS				ABS	ABS				5	10.2698
CiC3736-01	ET079631		ABS	ABS	ABS	ABS		5	8.146	-	2.67		ABS	ABS				ABS	ABS				ABS	ABS				ABS	ABS				5	13.3444
CiC1386-01	ET072614		ABS	ABS	ABS	ABS		5	11.31	-	0.6		ABS	ABS				ABS	ABS				ABS	ABS				ABS	ABS				5	16.0255
CiC3621-01	ET078897		ABS	ABS	ABS	ABS		5	13.556	-	0.27		ABS	ABS				ABS	ABS				ABS	ABS				ABS	ABS				5	17.6154
CiC1335-12	ET071895		ABS	ABS	ABS	ABS		5	13.981	-	0.27		ABS	ABS				ABS	ABS				ABS	ABS				ABS	ABS				5	17.8986
CiC5286-02	ET112739		ABS	ABS	ABS	ABS		5	15.368	-	1.67		ABS	ABS				ABS	ABS				ABS	ABS				ABS	ABS				5	18.7997
CiC6014-14	ET084235		ABS	ABS	ABS	ABS		5	17.504	-	2.17		ABS	ABS		34.92		ABS	ABS				ABS	ABS				ABS	ABS				5	20.1588
CiC1965-04	ET098795		ABS	ABS	ABS	ABS		5	18.631	-	2.14		ABS	ABS				ABS	ABS				ABS	ABS				ABS	ABS				5	20.8833
CiC6325-01	ET085822		ABS	ABS	ABS	ABS		5	18.894	-	0		ABS	ABS				ABS	ABS				ABS	ABS				ABS	ABS				5	21.0545
CiC5474-02	ET102689		ABS	ABS	ABS	ABS		5	31.801	-	0.07		ABS	ABS				ABS	ABS				ABS	ABS				ABS	ABS				5	32.2528
CiC6260-02	ET085467		ABS	ABS	ABS	ABS		5	32.476	***	7.12		ABS	ABS				ABS	ABS				ABS	ABS				ABS	ABS				5	33.0434
CiC4640-08	ET109424		ABS	ABS	ABS	ABS		5	33.505	-	0.27		ABS	ABS				ABS	ABS				ABS	ABS				ABS	ABS				5	34.2919
CiC1400-01	ET072725		ABS	ABS	ABS	ABS		5	35.475	-	1.07		ABS	ABS				ABS	ABS				ABS	ABS				ABS	ABS				5	36.8254
CiC3910-08	ET104739		ABS	ABS	ABS	ABS		5	36.214	-	1.07		ABS	ABS				ABS	ABS				ABS	ABS				ABS	ABS				5	37.8231
ATGGcM155	aCL381Contig1		ABS	ABS	ABS	ABS		5	39.747	-	1.67		ABS	ABS				ABS	ABS				ABS	ABS				ABS	ABS				5	42.9266
NADK2c800F111	DN619491		ABS	ABS	ABS	ABS		5	66.75	*******	53.52		5	30.473	-	0.1		5	46.934	-	0.03		ABS	ABS				ABS	ABS				5	87.856
NADK2c800F374	DN619491		ABS	ABS	ABS	ABS		5	67.523	*******	19.27		5	29.864	-	0.32		5	46.274	-	0.46		ABS	ABS				ABS	ABS				5	88.9376
NADK2c800F722	DN619491		ABS	ABS	ABS	ABS		5	68.026	*******	21.6		ABS	ABS				ABS	ABS				ABS	ABS				ABS	ABS				5	89.6274
CiC1516-02	ET073964		ABS	ABS	ABS	ABS		5	81.497	*******	33.25		ABS	ABS				ABS	ABS				ABS	ABS				ABS	ABS				5	103.916
CiC1945-01	ET098675		ABS	ABS	ABS	ABS		5	81.851	*******	37.34		ABS	ABS				ABS	ABS				ABS	ABS				ABS	ABS				5	104.198
CiC0584-03	ET092951		ABS	ABS	ABS	ABS		5	82.66	******	15		ABS	ABS				ABS	ABS				ABS	ABS				ABS	ABS				5	104.831
CiC1441-05	ET073162		ABS	ABS	ABS	ABS		5	85.576	*******	17.07		ABS	ABS				ABS	ABS				ABS	ABS				ABS	ABS				5	107.023
CiC5815-01	ET082852		ABS	ABS	ABS	ABS		5	87.185	******	15		ABS	ABS				ABS	ABS				ABS	ABS				ABS	ABS				5	108.211
CiC5839-02	ET083100		ABS	ABS	ABS	ABS		6	0.831	-	2.17		ABS	ABS				ABS	ABS				ABS	ABS				ABS	ABS				6	3.02189
CiC1317-03	ET071678		ABS	ABS	ABS	ABS		6	1.341	**	3.92		ABS	ABS				ABS	ABS				ABS	ABS				ABS	ABS				6	4.5697
CiC1702-03	ET100891		ABS	ABS	ABS	ABS		6	1.517	**	4.27		ABS	ABS				ABS	ABS				ABS	ABS				ABS	ABS				6	5.10192
CiC4539-09	ET108786		ABS	ABS	ABS	ABS		6	1.833	-	2.14		ABS	ABS				ABS	ABS				ABS	ABS				ABS	ABS				6	6.05486
CiC0265-01	ET089582		ABS	ABS	ABS	ABS		6	2.234	*	3.27		ABS	ABS				ABS	ABS				ABS	ABS				ABS	ABS				6	7.25901
CiC0974-01	ET096137		ABS	ABS	ABS	ABS		6	2.603	-	1.91		ABS	ABS				ABS	ABS				ABS	ABS				ABS	ABS				6	8.3617
CiC0818-05	ET094575		ABS	ABS	ABS	ABS		6	2.676	-	2.17		ABS	ABS				ABS	ABS				ABS	ABS				ABS	ABS				6	8.57921
CiC1317-02	ET071678		ABS	ABS	ABS	ABS		6	2.768	*	3.27		ABS	ABS				ABS	ABS				ABS	ABS				ABS	ABS				6	8.85303
LapXcF73	EU719653		ABS	ABS	ABS	ABS		6	3.985	-	1.67		ABS	ABS				ABS	ABS				ABS	ABS				ABS	ABS				6	12.4409
LapXcF238	EU719653		ABS	ABS	ABS	ABS		6	4.172	-	2.14		6	6.44	-	2.08		ABS	ABS				ABS	ABS				ABS	ABS				6	12.9862
CiC4175-08	ET106338		ABS	ABS	ABS	ABS		6	4.442	-	1.67		ABS	ABS				ABS	ABS				ABS	ABS				ABS	ABS				6	13.7705
CiC1101-02	ET069248		ABS	ABS	ABS	ABS		6	5.301	-	0.9		ABS	ABS				ABS	ABS				ABS	ABS				ABS	ABS				6	16.2412
CiC5561-04	ET114336		ABS	ABS	ABS	ABS		6	12.318	-	0.03		ABS	ABS				ABS	ABS				ABS	ABS				ABS	ABS				6	34.6881
Cax4M386	aCL900Contig1		ABS	ABS	ABS	ABS		6	13.258	-	0.12		ABS	ABS				ABS	ABS				ABS	ABS				ABS	ABS				6	36.8842
CiC5810-01	ET082829		ABS	ABS	ABS	ABS		6	21.543	-	1.07		ABS	ABS				ABS	ABS				ABS	ABS				ABS	ABS				6	52.9585
CiC5810-04	ET082829		ABS	ABS	ABS	ABS		6	21.563	-	1.25		ABS	ABS				ABS	ABS				ABS	ABS				ABS	ABS				6	52.99
CiC3773-01	ET079838		ABS	ABS	ABS	ABS		6	22.947	-	0.9		ABS	ABS				ABS	ABS				ABS	ABS				ABS	ABS				6	55.0783
CiC4747-02	ET110115		ABS	ABS	ABS	ABS		6	48.454	*	2.71		ABS	ABS				ABS	ABS				ABS	ABS				ABS	ABS				6	71.5447
CiC3395-01	ET077246		ABS	ABS	ABS	ABS		6	53.163	-	2.14		ABS	ABS		2.88		ABS	ABS				ABS	ABS				ABS	ABS				6	74.0177
AocM250	DY293375		ABS	ABS	ABS	ABS		6	62.85	-	0.27		ABS	ABS				ABS	ABS				ABS	ABS				ABS	ABS				6	86.6117
CiC4315-05	ET107292		ABS	ABS	ABS	ABS		7	0	-	0.19		ABS	ABS				ABS	ABS				ABS	ABS				ABS	ABS				7	12.2966
DXS-M-88	DN959423		ABS	ABS	ABS	ABS		7	24.503	-	0.36		ABS	ABS				ABS	ABS				ABS	ABS				ABS	ABS				7	29.6083
DXS-M-175	DN959423		ABS	ABS	ABS	ABS		7	26.269	-	1.14		ABS	ABS				ABS	ABS				ABS	ABS				ABS	ABS				7	30.869
FLS-M-313	AB011796		ABS	ABS	ABS	ABS		7	32.113	-	1.51		ABS	ABS				ABS	ABS				ABS	ABS				ABS	ABS				7	36.6537
FLS-M-283	AB011796		ABS	ABS	ABS	ABS		7	32.379	-	1.09		ABS	ABS				ABS	ABS				ABS	ABS				ABS	ABS				7	36.9804
CiC6339-06	ET085911		ABS	ABS	ABS	ABS		7	50.336	-	1.31		ABS	ABS				ABS	ABS				ABS	ABS				ABS	ABS				7	69.6617
CiC6339-04	ET085911		ABS	ABS	ABS	ABS		7	51.082	-	0.19		ABS	ABS				ABS	ABS				ABS	ABS				ABS	ABS				7	71.2437
CiC2553-01	ET074838		ABS	ABS	ABS	ABS		7	52.336	-	0.01		ABS	ABS				ABS	ABS				ABS	ABS				ABS	ABS				7	73.8759
CiC1417-11	ET072903		ABS	ABS	ABS	ABS		7	59.505	-	0.48		ABS	ABS				ABS	ABS				ABS	ABS				ABS	ABS				7	87.1649
CiC0208-05	ET088824		ABS	ABS	ABS	ABS		7	70.964	-	0		ABS	ABS				ABS	ABS				ABS	ABS				ABS	ABS				7	97.2812
CiC3563-01	ET078499		ABS	ABS	ABS	ABS		7	73.583	-	1.25		ABS	ABS				ABS	ABS				ABS	ABS				ABS	ABS				7	99.6181
CiC1820-01	ET097987		ABS	ABS	ABS	ABS		7	74.279	-	0.27		ABS	ABS				ABS	ABS				ABS	ABS				ABS	ABS				7	100.239
CiC4725-03	ET109912		ABS	ABS	ABS	ABS		7	74.279	-	0.27		ABS	ABS				ABS	ABS				ABS	ABS				ABS	ABS				7	100.239
CiC5791-06	ET082700		ABS	ABS	ABS	ABS		7	84.171	-	0.6		ABS	ABS				ABS	ABS				ABS	ABS				ABS	ABS				7	109.066
CiC5460-01	ET113810		ABS	ABS	ABS	ABS		8	0	-	0.07		ABS	ABS				ABS	ABS				ABS	ABS				ABS	ABS				8	0
CiC6423-01	ET086411		ABS	ABS	ABS	ABS		8	8.367	-	0		ABS	ABS				ABS	ABS				ABS	ABS				ABS	ABS				8	35.1053
CiC3426-03	ET077454		ABS	ABS	ABS	ABS		8	9.692	-	2.17		ABS	ABS				ABS	ABS				ABS	ABS				ABS	ABS				8	39.1132
CiC3426-04	ET077454		ABS	ABS	ABS	ABS		8	11.175	-	2.14		ABS	ABS				ABS	ABS				ABS	ABS				ABS	ABS				8	42.992
CiC0913-08	ET095482		ABS	ABS	ABS	ABS		8	12.97	**	3.92		ABS	ABS				ABS	ABS				ABS	ABS				ABS	ABS				8	46.9025
CiC0913-01	ET095482		ABS	ABS	ABS	ABS		8	13.793	**	4.04		ABS	ABS				ABS	ABS				ABS	ABS				ABS	ABS				8	48.4321
ADCP141	aCL1233Contig1		ABS	ABS	ABS	ABS		8	14.452	-	1.27		ABS	ABS				ABS	ABS				ABS	ABS				ABS	ABS				8	49.5463
ADCM421	aCL1233Contig1		ABS	ABS	ABS	ABS		8	14.695	-	2.67		ABS	ABS				ABS	ABS				ABS	ABS				ABS	ABS				8	49.9332
CiC6363-05	ET086107		ABS	ABS	ABS	ABS		8	14.983	*	2.76		ABS	ABS				ABS	ABS				ABS	ABS				ABS	ABS				8	50.3758
CiC4255-03	ET106907		ABS	ABS	ABS	ABS		8	16.964	-	1.25		ABS	ABS				ABS	ABS				ABS	ABS				ABS	ABS				8	52.9761
CiC0002-01	ET086646		ABS	ABS	ABS	ABS		8	18.607	-	0.29		ABS	ABS				ABS	ABS				ABS	ABS				ABS	ABS				8	54.6081
CiC5659-01	ET081747		ABS	ABS	ABS	ABS		8	18.876	-	0.76		ABS	ABS				ABS	ABS				ABS	ABS				ABS	ABS				8	54.8354
CiC4841-04	ET110804		ABS	ABS	ABS	ABS		8	19.271	-	0.13		ABS	ABS				ABS	ABS				ABS	ABS				ABS	ABS				8	55.1505
CiC4764-01	ET110304		ABS	ABS	ABS	ABS		8	19.827	-	0.07		ABS	ABS				ABS	ABS				ABS	ABS				ABS	ABS				8	55.5579
CiC4764-05	ET110304		ABS	ABS	ABS	ABS		8	20.243	-	0.48		ABS	ABS				ABS	ABS				ABS	ABS				ABS	ABS				8	55.8368
CiC0002-08	ET086646		ABS	ABS	ABS	ABS		8	20.292	-	0.07		ABS	ABS				ABS	ABS				ABS	ABS				ABS	ABS				8	55.8682
CiC0360-05	ET090645		ABS	ABS	ABS	ABS		8	20.292	-	0.07		ABS	ABS				ABS	ABS				ABS	ABS				ABS	ABS				8	55.8682
CiC0631-01	ET093501		ABS	ABS	ABS	ABS		8	20.292	-	0.07		ABS	ABS				ABS	ABS				ABS	ABS				ABS	ABS				8	55.8682
CiC2387-01	ET101194		ABS	ABS	ABS	ABS		8	20.292	-	0.07		ABS	ABS				ABS	ABS				ABS	ABS				ABS	ABS				8	55.8682
CiC2815-04	ET103290		ABS	ABS	ABS	ABS		8	20.292	-	0.07		ABS	ABS				ABS	ABS				ABS	ABS				ABS	ABS				8	55.8682
CiC5528-03	ET114192		ABS	ABS	ABS	ABS		8	20.343	-	0.6		ABS	ABS				ABS	ABS				ABS	ABS				ABS	ABS				8	55.9006
CiC4365-24	ET107581		ABS	ABS	ABS	ABS		8	21.402	-	0		ABS	ABS				ABS	ABS				ABS	ABS				ABS	ABS				8	56.5067
CiC4114-01	ET105926		ABS	ABS	ABS	ABS		8	21.617	-	1.25		ABS	ABS				ABS	ABS				ABS	ABS				ABS	ABS				8	56.6151
CiC2903-05	ET103759		ABS	ABS	ABS	ABS		8	23.202	-	0.6		ABS	ABS				ABS	ABS				ABS	ABS				ABS	ABS				8	57.2836
CiC1897-04	ET098405		ABS	ABS	ABS	ABS		8	35.476	-	0.27		ABS	ABS				ABS	ABS				ABS	ABS				ABS	ABS				8	61.1481
CiC3289-11	ET076463		ABS	ABS	ABS	ABS		8	36.587	-	0.6		ABS	ABS				ABS	ABS				ABS	ABS				ABS	ABS				8	61.9849
CiC1162-04	ET069892		ABS	ABS	ABS	ABS		9	44.562	*******	16.36		ABS	ABS				ABS	ABS				ABS	ABS				ABS	ABS				9	48.7101
CiC0003-01	ET086654		ABS	ABS	ABS	ABS		9	52.587	******	13.07		ABS	ABS				ABS	ABS				ABS	ABS				ABS	ABS				9	54.9926
CiC0096-06	ET087850		ABS	ABS	ABS	ABS		9	54.099	*****	11.27		ABS	ABS				ABS	ABS				ABS	ABS				ABS	ABS				9	53.0023
CiC3946-01	ET104932		ABS	ABS	ABS	ABS		9	54.609	*****	11.27		ABS	ABS				ABS	ABS				ABS	ABS				ABS	ABS				9	54.1721
CiC1201-01	ET070451		ABS	ABS	ABS	ABS		9	55.292	*******	21.76		ABS	ABS				ABS	ABS				ABS	ABS				ABS	ABS				9	53.9373
CiC3890-02	ET104569		ABS	ABS	ABS	ABS		9	55.683	*******	20.48		ABS	ABS				ABS	ABS				ABS	ABS				ABS	ABS				9	53.6853
CiC5410-01	ET113524		ABS	ABS	ABS	ABS		9	57.254	*****	11.27		ABS	ABS				ABS	ABS				ABS	ABS				ABS	ABS				9	53.2321
CiC3258-03	ET080108		ABS	ABS	ABS	ABS		9	58.748	****	9.6		ABS	ABS				ABS	ABS				ABS	ABS				ABS	ABS				9	52.9387
CiC5860-02	ET083174		ABS	ABS	ABS	ABS		9	59.469	******	13.9		ABS	ABS				ABS	ABS				ABS	ABS				ABS	ABS				9	51.9529
Cax1P460	DY278781		ABS	ABS	ABS	ABS		ABS	ABS				1	5.636	-	0.41		ABS	ABS				ABS	ABS				ABS	ABS				1	4.97907
JI-AT04	CK933566		ABS	ABS	ABS	ABS		ABS	ABS				1	7.535	-	0.95		ABS	ABS				ABS	ABS				ABS	ABS				1	6.41429
CiBE3936	ET104698		ABS	ABS	ABS	ABS		ABS	ABS				1	34.92	-	0.01		1	36.788	-	0		ABS	ABS				ABS	ABS				1	41.2978
CX3159	CK935062		ABS	ABS	ABS	ABS		ABS	ABS				1	45.814	-	0.52		ABS	ABS				ABS	ABS				ABS	ABS				1	59.2847
MEST121	DY275927		ABS	ABS	ABS	ABS		ABS	ABS				1	51.62	*	3.51		ABS	ABS				ABS	ABS				ABS	ABS				1	68.9929
JI-GA01	CX673117		ABS	ABS	ABS	ABS		ABS	ABS				1	83.552	-	0.03		ABS	ABS				ABS	ABS				ABS	ABS				1	112.476
CF-CAT07	GS597787		ABS	ABS	ABS	ABS		ABS	ABS				1	86.66	-	1.02		ABS	ABS				ABS	ABS				ABS	ABS				1	114.945
MEST401	DY283001		ABS	ABS	ABS	ABS		ABS	ABS				1	90.011	-	2		ABS	ABS				ABS	ABS				ABS	ABS				1	117.095
MEST431	DY291553		ABS	ABS	ABS	ABS		ABS	ABS				1	93.064	-	0.08		ABS	ABS				ABS	ABS				ABS	ABS				1	118.554
CF-CT15	CV707292		ABS	ABS	ABS	ABS		ABS	ABS				2	0	****	8.57		ABS	ABS				ABS	ABS				ABS	ABS				2	1.27236
CID5628	ET100566		ABS	ABS	ABS	ABS		ABS	ABS				2	11.031	******	12.7		ABS	ABS				ABS	ABS				ABS	ABS				2	17.3487
CF-CA27	GS597782		ABS	ABS	ABS	ABS		ABS	ABS				2	22.306	**	6.62		ABS	ABS				ABS	ABS				ABS	ABS				2	38.4376
NB-AG14	none		ABS	ABS	ABS	ABS		ABS	ABS				2	30.246	*	3.83		ABS	ABS				UnGrp	ABS				ABS	ABS				2	58.629
CF-TTC02	CK937483		ABS	ABS	ABS	ABS		ABS	ABS				2	52.153	-	0.63		ABS	ABS				ABS	ABS				ABS	ABS				2	107.193
mCrCIR06B07	AM489745		ABS	ABS	ABS	ABS		ABS	ABS				2	109.39	*	3.12		2	94.646	*	3.17		ABS	ABS				ABS	ABS				2	143.938
CX0101	CK665099		ABS	ABS	ABS	ABS		ABS	ABS				3	17.925	-	2.31		ABS	ABS				ABS	ABS				ABS	ABS				3	24.3317
CX6113	CK937945		ABS	ABS	ABS	ABS		ABS	ABS				3	98.182	-	0.66		ABS	ABS				UnGrp	ABS				ABS	ABS				3	143.44
CX0029	CN191151		ABS	ABS	ABS	ABS		ABS	ABS				3	103.214	-	0.03		ABS	ABS				ABS	ABS				ABS	ABS				3	151.128
CF-CA20	HR308665		ABS	ABS	ABS	ABS		ABS	ABS				3	115.824	-	0.07		ABS	ABS				ABS	ABS				ABS	ABS				3	169.919
CiBE4425	ET106822		ABS	ABS	ABS	ABS		ABS	ABS				3	130.388	**	5.37		ABS	ABS				ABS	ABS				ABS	ABS				3	190.435
CX3133	CK935480		ABS	ABS	ABS	ABS		ABS	ABS				3	157.233	***	7.45		ABS	ABS				ABS	ABS				ABS	ABS				3	223.293
mCrCIR01D06a	AM48973		ABS	ABS	ABS	ABS		ABS	ABS				4	13.344	-	0.28		4	0	****	8.21		ABS	ABS				ABS	ABS				4	8.48678
MEST483	DY296883		ABS	ABS	ABS	ABS		ABS	ABS				4	22.867	-	0.33		4	34.419	**	4.84		ABS	ABS				ABS	ABS				4	17.5198
mCrCIR01F08a	AM489737		ABS	ABS	ABS	ABS		ABS	ABS				5	15.687	-	0.25		5	19.802	-	0.78		ABS	ABS				ABS	ABS				5	55.9605
CX2105	CK933532		ABS	ABS	ABS	ABS		ABS	ABS				5	24.849	-	0.01		ABS	ABS				UnGrp	ABS				ABS	ABS				5	77.7677
CiBE4796	ET110437		ABS	ABS	ABS	ABS		ABS	ABS				5	41.723	-	1.06		5	51.877	-	0.01		ABS	ABS				ABS	ABS				5	99.4517
mCrCIR04H12	FR692371		ABS	ABS	ABS	ABS		ABS	ABS				6	0	-	0.35		6	0	**	4.5		ABS	ABS				ABS	ABS				6	0
mCrCIR07H06	AM489752		ABS	ABS	ABS	ABS		ABS	ABS				6	3.139	-	0.28		ABS	ABS				ABS	ABS				ABS	ABS				6	5
CX0146	CF507189		ABS	ABS	ABS	ABS		ABS	ABS				6	13.104	-	0.38		ABS	ABS				ABS	ABS				ABS	ABS				6	21
Cax4P116	aCL900Contig1		ABS	ABS	ABS	ABS		ABS	ABS				6	19.294	-	0.1		6	22.482	**	5.6		ABS	ABS				ABS	ABS				6	35.4474
MEST192	DY283129		ABS	ABS	ABS	ABS		ABS	ABS				6	23.124	-	0		6	37.139	*******	17.63		ABS	ABS				ABS	ABS				6	50.1606
CiBE0447	ET091388		ABS	ABS	ABS	ABS		ABS	ABS				6	29.628	-	1.2		6	43.367	-	1.35		ABS	ABS				ABS	ABS				6	55
CiBE6366	ET086119		ABS	ABS	ABS	ABS		ABS	ABS				6	37.132	-	0.17		6	55.538	-	2.03		ABS	ABS				ABS	ABS				6	69.6428
CF-CA22	GS597779		ABS	ABS	ABS	ABS		ABS	ABS				7	20.249	-	0.38		ABS	ABS				ABS	ABS				ABS	ABS				7	27.7927
CF-TC20	CX642119		ABS	ABS	ABS	ABS		ABS	ABS				8	47.16	-	1.14		ABS	ABS				ABS	ABS				ABS	ABS				8	45.8073
MEST501	DY288319		ABS	ABS	ABS	ABS		ABS	ABS				8	53.988	**	5.63		8	32.149	-	0.63		ABS	ABS				ABS	ABS				8	50.086
CI02F07	AJ567406		ABS	ABS	ABS	ABS		ABS	ABS				8	55.649	***	6.82		8	44.815	-	1.31		ABS	ABS				ABS	ABS				8	51.1269
mCrCIR02G02	FR677572		ABS	ABS	ABS	ABS		ABS	ABS				8	66.111	****	10.17		8	70.79	-	0.08		ABS	ABS				ABS	ABS				8	57.6829
CID3541	ET078329		ABS	ABS	ABS	ABS		ABS	ABS				8	90.732	-	0.4		8	81.169	-	1.52		ABS	ABS				ABS	ABS				8	73.1117
ACO-P-166	AF073507		ABS	ABS	ABS	ABS		ABS	ABS				ABS	ABS				1	56.424	-	0.48		ABS	ABS				ABS	ABS				1	73.8972
ACO-P-107	AF073507		ABS	ABS	ABS	ABS		ABS	ABS				ABS	ABS				1	56.518	-	0.46		ABS	ABS				ABS	ABS				1	74.0256
MEST101	DY272816		ABS	ABS	ABS	ABS		ABS	ABS				ABS	ABS				1	67.286	*	2.8		ABS	ABS				ABS	ABS				1	88.7424
CI02B10	AJ567404		ABS	ABS	ABS	ABS		ABS	ABS				ABS	ABS				2	47.896	-	0.12		ABS	ABS				ABS	ABS				2	91.4717
mCrCIR02H05	HE801214		ABS	ABS	ABS	ABS		ABS	ABS				ABS	ABS				5	39.797	-	0.07		ABS	ABS				ABS	ABS				5	70.8588
CiC4637-01	ET109404		ABS	ABS	ABS	ABS		ABS	ABS				ABS	ABS				5	71.105	-	0		ABS	ABS				ABS	ABS				5	110
MEST540	DY299155		ABS	ABS	ABS	ABS		ABS	ABS				ABS	ABS				7	0	-	1.53		ABS	ABS				ABS	ABS				7	ABS
mCrCIR07E05	AM489749		ABS	ABS	ABS	ABS		ABS	ABS				ABS	ABS				7	36.842	-	0.07		ABS	ABS				ABS	ABS				7	13.0651
LCY2-P-75	FJ516403		ABS	ABS	ABS	ABS		ABS	ABS				ABS	ABS				8	66.346	-	0.03		ABS	ABS				ABS	ABS				8	56.836
CID1315	ET090933		ABS	ABS	ABS	ABS		ABS	ABS				ABS	ABS				9	35.777	-	1.89		ABS	ABS				ABS	ABS				9	44.5901
Ci07C09	AJ567410		ABS	ABS	ABS	ABS		ABS	ABS				ABS	ABS				9	60.153	******	12.67		ABS	ABS				ABS	ABS				9	53.0362
Accession:	aCLxxxxContig1, sequences were obtained from the Citrus Functional Genomics Project (CFGP), http://bioinfo.ibmcp.upv.es/genomics/cfgpDB/
	Other accession numbers are from GenBank (NCBI)
Distortions: significance of the X2 test against mendelian segregation 1:1 for probability thresolds of :											*=0.10; **=0.05; ***=0.01; ****=0.005; *****=0.001; ******=0.0005; *******=0.0001
X2 : conformity test against the Mendelian hypothesis of 1:1 segregation
Synthesis: this collumn regroup the locations calculated in the reference clementine genetic map and the one estimated from other maps when the markers were not mapped in clementine.
