# Supplementary material for: A reference genetic map of C. clementina hort. ex Tan.; citrus evolution inferences from comparative mapping
Source: BMC Genomics. 2012 Nov 5;13:593. doi: 10.1186/1471-2164-13-593 (PMC3546309; doi:10.1186/1471-2164-13-593)
Supplement: Additional file 10 — Information on the new SNP markers included in the GoldenGate array. This file contains information regarding the new SNP markers included in the GoldenGate array. It includes the GenBank accession number, the sequence surrounding the SNPs, SNP position, the GoldenGate primers and designability rank. [file 1471-2164-13-593-S10.xlsx]

## Sheet: Feuil1
Ollitrault et al. (2012) A reference genetic map of C. clementina hort. ex Tan.; citrus evolution inferences from comparative mapping
BMC Genomics.2012, 13:593.
Additional file 10: Information on new SNP markers included in the GoldenGate array
Locus	Accession (GenBank)	TOP genomic sequence surrounding the SNP	Ilmn Strand	SNP	oligo1	oligo2	oligo3	Illumicode Seq
ACO-P-107	AF073507	TRTTGAGTGGGAATTAGCTTCAAAACAGAGAATGATGGATCACAAACTGCCACAAAAATT[A/C]TGATGTAAATGGTTTGAGAGTTAATGTGTAACCAGATTAAAACTWATGCTAAAGTTTGTA	BOT	[T/G]	ACTTCGTCAGTAACGGACCACATTAACTCTCAAACCATTTACATCAT	GAGTCGAGGTCATATCGTCACATTAACTCTCAAACCATTTACATCAG	ATTTTTGTGGCAGTTTGTGATCGCAGTATCAATCGGTTCCTACGGTCTGCCTATAGTGAGTC	CGCAGTATCAATCGGTTCCTACG
ACO-P-166	AF073507	GTTCCGATTACCGGAAAGCACAGCAGCTGCAACAATGTCTGCAGAGAAAACCAGTAAAAT[A/G]TTGAGTGGGAATTAGCTTCAAAACAGAGAATGATGGATCACAAACTGCCACAAAAATTMT	BOT	[T/C]	ACTTCGTCAGTAACGGACGTGTTTTGAAGCTAATTCCCACTCAAT	GAGTCGAGGTCATATCGTGTGTTTTGAAGCTAATTCCCACTCAAC	TTTTACTGGTTTTCTCTGCAGACGAGTCCATTGCGATAGAGGTTAAGTCTGCCTATAGTGAGTC	CGAGTCCATTGCGATAGAGGTTAA
ADCM421	aCL1233Contig1	TACCACGCTTGGACCACCAAACAAGTTGTGGACTCCACCGAGGGCCTCCTCATAAGCCCC[A/G]CCCAAGAACATCCCCAAATAATAAGGCCCACGCTCACCACAACCACCGCCAACCATTTCA	TOP	[A/G]	ACTTCGTCAGTAACGGACAGGGCCTCCTCATAAGCCCCA	GAGTCGAGGTCATATCGTAGGGCCTCCTCATAAGCCCCG	CCAAGAACATCCCCAAATAATATCCCATTGTGGCGTCGATGAAGGTCTGCCTATAGTGAGTC	TCCCATTGTGGCGTCGATGAAG
ADCP141	aCL1233Contig1	ATGGGACTTTAGGTATTGAACAGTTAGCTACTGTTGATGGGTTGTGTGATTTTGTAGCTA[A/T]GGAAATAGGTGCWTCTGATCCTGTTCGTACTTATCATGTGAATCTATCTATTTTCACTTC	TOP	[A/T]	ACTTCGTCAGTAACGGACGTGATGGGTTGTGTGATTTTGTAGCTAA	GAGTCGAGGTCATATCGTGTGATGGGTTGTGTGATTTTGTAGCTAT	TCTGATCCTGTTCGTACTTATCAACTCGATCTAGGGAAACTAGCGTGGTCTGCCTATAGTGAGTC	ACTCGATCTAGGGAAACTAGCGTG
ATGGcM155	aCL381Contig1	AGGCCATGGCAAATTGAGTCTGATTCTCAGGAGGATACACAGGCTCGATCTCTCTCAAGA[A/T]GCAACCTTGTTCGATGAGGATTTTTCTGTGCTCCTCGGGGACATCAGGGAGCATTGCGAC	TOP	[A/T]	ACTTCGTCAGTAACGGACCACAGGCTCGATCTCTCTCAAGAA	GAGTCGAGGTCATATCGTCACAGGCTCGATCTCTCTCAAGAT	CAACCTTGTTCGATGAGGATGATCTAGGAAGCGGTGCTCTCAGTCTGCCTATAGTGAGTC	GATCTAGGAAGCGGTGCTCTCA
Cax4M386	aCL900Contig1	GAAGGGTCGCCTTGGCAGTAATATCAGAGGAGGCCGCAGCGTATTTGAATAGCAATGGTA[A/G]CATGTGGCACAGCAATGCCAGCAGCAGCAGCAGCGAGTTGACATCGGCTTGTTTCTGTCA	BOT	[T/C]	ACTTCGTCAGTAACGGACGGGCATTGCTGTGCCACATGT	GAGTCGAGGTCATATCGTGGGCATTGCTGTGCCACATGC	ACCATTGCTATTCAAATACGCTTCGATACCGCAAGGTCATTGGCGTCTGCCTATAGTGAGTC	TCGATACCGCAAGGTCATTGGC
Cax4P116	aCL900Contig1	TCCAAATATCCGAATTTTACCGGACCTAAGTACGACTCTATATCAGTGTTTATCATATGA[A/G]TTTTTACATTTGTTGTAATTTACAGTCCAATTAAAATATGCAAAATTAAATAATACGAGA	BOT	[T/C]	ACTTCGTCAGTAACGGACGTGGACTGTAAATTACAACAAATGTAAAAAT	GAGTCGAGGTCATATCGTGTGGACTGTAAATTACAACAAATGTAAAAAC	CATATGATAAACACTGATATAGAGTCGCGCTGAGAACCCGTTGAGAGTAGTCTGCCTATAGTGAGTC	CGCTGAGAACCCGTTGAGAGTA
DXS-M-175	DN959423	GGATCTTGAACAACTGGCAGCAGAGCTTAGAGCAGATATTGTTAACAGTGTATCRAAGAC[A/G]GGTGGGCATCTTAGTGCAAACTTAGGAGTGGTGGAGCTAACACTTGCTTTGCATCGTGTT	BOT	[T/C]	ACTTCGTCAGTAACGGACGTAAGTTTGCACTAAGATGCCCACCT	GAGTCGAGGTCATATCGTGTAAGTTTGCACTAAGATGCCCACCC	GATACACTGTTAACAATATCTGCTCCAACGGTGTTTCCTACGGCGAGGTCTGCCTATAGTGAGTC	CAACGGTGTTTCCTACGGCGAG
DXS-M-88	DN959423	TGCTCTAAGCTCTGCTGCCAGTTGTTCAAGATCCTGAAAATTGTACGAACTATGTTATGA[A/G]CRAATGAAATATCCTCAAGAAAGAACAGGATTCCCATCAATCASASGCGCACG	TOP	[A/G]	ACTTCGTCAGTAACGGACTCCTGAAAATTGTACGAACTATGTTATGAA	GAGTCGAGGTCATATCGTTCCTGAAAATTGTACGAACTATGTTATGAG	AATGAAATATCCTCAAGAAAGAACCTCGAATTGGACTCGCACTTATGTGTCTGCCTATAGTGAGTC	CTCGAATTGGACTCGCACTTATGT
FLS-M-283	AB011796	TTTCTTTCCTTCGACTTCTTTCTGTAACTTKGTGCCGTATCCTTGCACGTCTTTTGCATC[A/G]GCCGGACGAGAATACACTTCTTTCTCTTCCTGAGGGAGCTCRAAAAATTCYTTKCCGACG	TOP	[A/G]	ACTTCGTCAGTAACGGACGATCCTTGCACGTCTTTTGCATCA	GAGTCGAGGTCATATCGTGATCCTTGCACGTCTTTTGCATCG	CCGGACGAGAATACACTTCTTCCTTGCGTCCGAGAGTAAGGGCGTCTGCCTATAGTGAGTC	CCTTGCGTCCGAGAGTAAGGGC
FLS-M-313	AB011796	GGAAGAGAAAGAAGTGTATTCTCGTCCGGCYGATGCAAAAGACGTGCAAGGATACGGCAC[A/C]AAGTTACAGAAAGAAGTCGAAGGAAAGAAATCTTGGGTTGATCATCTCTTCCACAGGGTT	TOP	[A/C]	ACTTCGTCAGTAACGGACAAGACGTGCAAGGATACGGCACA	GAGTCGAGGTCATATCGTAAGACGTGCAAGGATACGGCACC	AGTTACAGAAAGAAGTCGAAGGACACTCGAACAGATTATACGCAGGGGTCTGCCTATAGTGAGTC	CACTCGAACAGATTATACGCAGGG
LapXcF238	EU719653	TGATCACTTTCTATGGATTACTTTGGATTGGTGAATTGACCATGGTTTGTGTTTTATTTT[C/G]TTGAAGTTGGCTGGAGTTGTTGCCGTTGAAGTTACCGGAGGGCA	BOT	[G/C]	ACTTCGTCAGTAACGGACGCAACAACTCCAGCCAACTTCAAG	GAGTCGAGGTCATATCGTGCAACAACTCCAGCCAACTTCAAC	AAATAAAACACAAACCATGGTCTCACGATGGATATTCGTCGGAAGAGTCTGCCTATAGTGAGTC	TCACGATGGATATTCGTCGGAAGA
LapXcF73	EU719653	AATTACCTGATAGAAATCAGCGTAGGACAAGATAGGAAACTGCTGCTTGATGGGCTCCAA[A/G]AGCCTGACAGCAATATCAAGACCATTGTTAGCCTCATGAGCAAGCTCATCTGGGTGCCTG	TOP	[A/G]	ACTTCGTCAGTAACGGACGGCTGCTTGATGGGCTCCAAA	GAGTCGAGGTCATATCGTGGCTGCTTGATGGGCTCCAAG	GCCTGACAGCAATATCAAGACCATCGGAGTTAAGAACGGGGTACGTCTGCCTATAGTGAGTC	CATCGGAGTTAAGAACGGGGTAC
MDH-P-84	DQ901430	CCCAAGGCAGGCCAACTTCCACMAGTCAAAACCCTCTGGTGTGAGGTTCAACTCCAAGAA[A/C]ATCACTTGTGAGTTTCAGTGGCCTCAAGGCAGTGACATCAGTTATCTGTGAATCAGATAC	BOT	[T/G]	ACTTCGTCAGTAACGGACAGGCCACTGAAACTCACAAGTGATT	GAGTCGAGGTCATATCGTAGGCCACTGAAACTCACAAGTGATG	TCTTGGAGTTGAACCTCACACGATTCAATGGGCCGGGTAACGTGTCTGCCTATAGTGAGTC	GATTCAATGGGCCGGGTAACGT
NADK2c800F111	DN619491	TCRGACAATAATGGTTATGTTTCAGCTGGTTYTAGTACGAACGGATTTGATAGAGGGGAC[A/C]GGAGTTCCAMGACTGAAGCAAATCTCTTGACCTCTGTGACTAAGAATTTAGACGAACAAG	TOP	[A/C]	ACTTCGTCAGTAACGGACCGAACGGATTTGATAGAGGGGACA	GAGTCGAGGTCATATCGTCGAACGGATTTGATAGAGGGGACC	ACTGAAGCAAATCTCTTGACCTAGCTTCGTAGCAAGTGAGGACCGTCTGCCTATAGTGAGTC	AGCTTCGTAGCAAGTGAGGACC
NADK2c800F374	DN619491	CCTTGGCGTAGTTTTCCACATAAGCATCTGTTGCTGGGTGCTAGGATGAGTGAAGGCCAA[A/G]GAGGACTCGGTCACCTTTTCCCGGTTACAAGAGAATCCATCTGTTCGCACCAAAAACATR	BOT	[T/C]	ACTTCGTCAGTAACGGACGGGGAAAAGGTGACCGAGTCCTCT	GAGTCGAGGTCATATCGTGGGGAAAAGGTGACCGAGTCCTCC	TGGCCTTCACTCATCCTAGCTAGACGACGAACATTAGCCTGCGTCTGCCTATAGTGAGTC	CTAGACGACGAACATTAGCCTGC
NADK2c800F722	DN619491	TATGTCGTGCACATCTGGCTCAACAAGAATATTCATCTTCTCTTGGTGATACAAGAAAGA[A/G]GCAACCTGCTCATCAGATCTAGAAATGAGTTATAGCAGCTACATATTTATAGAGTGGATA	BOT	[T/C]	ACTTCGTCAGTAACGGACTTTCTAGATCTGATGAGCAGGTTGCT	GAGTCGAGGTCATATCGTTTTCTAGATCTGATGAGCAGGTTGCC	CTTTCTTGTATCACCAAGAGAAGGCGCTATAAGGACGTGGCAATCGTCTGCCTATAGTGAGTC	GCGCTATAAGGACGTGGCAATC
aCLxxxxContig1, sequences were obtained from the Citrus Functional Genomics Project (CFGP), http://bioinfo.ibmcp.upv.es/genomics/cfgpDB/
Other accession numbers are from GenBank (NCBI)
